# Supplementary material for: Diversity and plant growth promoting ability of rice root-associated bacteria in Burkina-Faso and cross-comparison with metabarcoding data
Source: PLoS One. 2023 Nov 30;18(11):e0287084. doi: 10.1371/journal.pone.0287084 (PMC10688718; doi:10.1371/journal.pone.0287084)
Supplement: S1 Table — PGPB characteristics of the species are equally presented in form of its mean values. (XLSX) [file pone.0287084.s007.xlsx]

## Sheet: Feuil1
species	isolates nr			AP (ammonium)		ABC (auxin)		PSC (phosphate)		SBC (siderophores)
	all	tot	end	tot	end	tot	end	tot	end	tot	end
Achromobacter mucicolens	1	1	0	1		0		0		1
Acidovorax delafieldii	4	4	0	0.25		0.25		0		0
Acidovorax wautersii	1	0	1		0		0		1		0
Acinetobacter brisouii	4	3	1	0.666667	0	0.333333	0	0	0	0	0
Acinetobacter lactucae	1	1	0	0.5		1		0.5		0.5
Acinetobacter nosocomialis	2	0	2		1		0.5		1		1
Acinetobacter radioresistens	13	13	0	0.846154		0		0.0769231		0.230769
Acinetobacter seifertii	7	4	3	0.75	1	0.25	0.333333	0.75	0.666667	0.75	0.666667
Acinetobacter soli	7	6	1	0.833333	1	0.333333	0	0.333333	1	0.5	1
Acinetobacter tandoii	1	1	0	1		0		0		1
Acinetobacter variabilis	1	1	0	1		0		0		0
Aeromonas caviae	1	1	0	0		0		0		0
Aeromonas taiwanensis	1	1	0	0		0		0		0
Aliagarivorans marinus	3	2	1	0	0	0.333333	1	0.333333	0	0	0
Anoxybacillus thermarum	1	1	0	1		0		0		0
Aquicella siphonis	2	2	0	1		0		0		0
Aquitalea pelogenes	3	3	0	1		1		0		0.666667
Arthrobacter pascens	5	2	3	0.5	1	0.5	0.333333	0	0	0	0
Asticcacaulis excentricus	1	0	1		1		1		0		0
Azorhizobium caulinodans	3	2	1	0.5	0	1	0	0	0	0	0
Azospirillum lipoferum	1	1	0	1		1		0		0
Azospirillum picis	1	1	0	1		1		0		0
Bacillus acidiceler	1	0	1		1		0		0		0
Bacillus aerius	131	84	47	0.964286	0.978723	0.190476	0.234043	0.119048	0.106383	0.309524	0.297872
Bacillus anthracis	4	4	0	1		0.5		0.5		0.5
Bacillus cereus	12	7	5	1	1	0.285714	0	0	0.2	0.428571	0.2
Bacillus funiculus	1	1	0	1		1		0		0
Bacillus inaquosorum	1	1	0	1		1		0		0
Bacillus luciferensis	1	0	1		1		0		0		0
Bacillus luteolus	1	1	0	1		0		0		1
Bacillus marisflavi	9	7	2	0.857143	1	0.142857	0.5	0	0	0.142857	0
Bacillus nakamurai	1	0	1		1		1		0		0
Bacillus oleronius	1	0	1		1		0		0		0
Bacillus panaciterrae	1	0	1		1		0		0		0
Bacillus paralicheniformis	1	0	1		1		0		0		0
Bacillus pseudomycoides	2	2	0	1		0.5		0		0
Bacillus pumilus	43	21	22	0.904762	1	0.333333	0.409091	0.047619	0.136364	0.238095	0.363636
Bacillus stratosphericus	4	4	0	1		0.25		0		0.5
Bacillus subtilis	6	4	2	1	0.5	0	0	0	0	0.5	0
Bacillus tequilensis	1	0	1		1		0		0		1
Bacillus tropicus	2	1	1	1	1	0	1	1	0	0	1
Bacillus vallismortis	1	0	1		1		1		0		0
Bacillus velezensis	2	1	1	1	1	1	0	0	0	0	0
Bacillus zanthoxyli	10	1	9	1	0.666667	1	0.444444	0	0.111111	1	0.111111
Brachybacterium conglomeratum	1	0	1		1		0		0		0
Brevibacillus centrosporus	3	2	1	1	1	0	0	0	0	0	0
Brevundimonas aurantiaca	1	1	0	1		0		0		0
Brevundimonas lenta	1	1	0	1		0		0		1
Burkholderia ambifaria	15	0	15		1		0		0.6		0.2
Burkholderia anthina	5	3	2	1	1	0.666667	0	1	1	1	0
Burkholderia cepacia	17	16	1	1	1	0.1875	0	0.9375	1	0.875	1
Burkholderia contaminans	1	1	0	1		0		1		1
Burkholderia latens	2	0	2		1		0		1		1
Burkholderia puraquae	2	2	0	1		0		0.5		0.5
Burkholderia pyrrocinia	1	1	0	1		0		1		1
Burkholderia stabilis	5	0	5		1		0		0.8		0
Burkholderia stagnalis	2	1	1	1	1	1	0	1	1	1	1
Burkholderia vietnamiensis	75	59	16	0.864407	1	0.118644	0.25	0.677966	0.875	0.389831	0.9375
Caulobacter vibrioides	17	4	13	1	0.461538	0.75	0.384615	0	0	0.25	0
Chitinophaga eiseniae	1	1	0	1		0		0		1
Chitinophaga silvisoli	1	1	0	1		0		0		0
Chromobacterium amazonense	1	1	0	1		1		0		1
Chromobacterium violaceum	16	10	6	1	1	1	1	0.2	0	0.7	1
Chryseomicrobium amylolyticum	1	0	1		1		0		0		0
Cronobacter muytjensii	1	1	0	1		1		1
Cupriavidus malaysiensis	1	1	0	1		1		0		0
Cupriavidus taiwanensis	2	2	0	0		0.5		0.5		0
Curtobacterium citreum	1	0	1		1		1		0		0
Curtobacterium luteum	3	3	0	1		0.333333		0		0
Duganella levis	2	0	2		1		0		0		0
Duganella rivi	1	1	0	1		1		0		0
Enterobacter asburiae	5	5	0	1		1		0		0.4
Enterobacter bugandensis	1	1	0	1		1		0		0
Enterobacter cloacae	2	2	0	1		1		0		0
Enterobacter hormaechei	1	1	0	1		1		0		0
Enterobacter ludwigii	3	2	1	1	1	1	0	0	0	0.5	0
Enterobacter mori	33	25	8	1	1	0.88	0.875	0.08	0.25	0.24	0
Exiguobacterium indicum	11	9	2	0.888889	0.5	0.111111	0	0.111111	0.5	0.222222	0
Fictibacillus phosphorivorans	1	1	0	0		0		0		0
Fictibacillus rigui	10	5	5	0.8	1	0.6	0.2	0	0	0	0.4
Fictibacillus solisalsi	3	1	2	1	1	1	0	0	0	1	0.5
Gellertiella hungarica	1	1	0	1		0		0		0
Gordonia rubripertincta	1	1	0	1		1		1		0
Herbaspirillum aquaticum	14	4	10	0.75	0.4	0.75	0.1	0	0	0.75	0
Herbaspirillum huttiense	1	0	1		1		0		0		0
Herbaspirillum rubrisubalbicans	1	1	0	0		1		0		0
Herbaspirillum seropedicae	11	7	4	0.428571	0.25	0.857143	1	0	0	0.428571	0
Ideonella dechloratans	1	1	0	1		1		0		0
Kinneretia asaccharophila	1	1	0	1		0		0		1
Klebsiella aerogenes	2	1	1	1	1	1	1	0	0	0	0
Klebsiella huaxiensis	1	0	1		1		1		0		0
Klebsiella pneumoniae	4	3	1	1	1	1	0	0.666667	1	0.666667	0
Klebsiella quasipneumoniae	3	3	0	1		1		0.333333		0.333333
Klebsiella variicola	3	3	0	1		1		0.333333		0.333333
Kosakonia oryzendophytica	9	8	1	1	1	0.875	0	0.25	0	0.25	0
Kosakonia sacchari	3	1	2	1	1	1	0	0	0	0	0
Lactococcus lactis	2	2	0	1		0		0.5		0.5
Leclercia adecarboxylata	4	0	4		1		1		0.5		0
Lederbergia wuyishanensis	1	0	1		1		0		0		0
Leifsonia shinshuensis	2	1	1	1	1	0	0	0	0	0	1
Lysinibacillus fusiformis	2	1	1	1	1	0	0	0	0	0	0
Lysinibacillus xylanilyticus	10	7	3	1	1	0.285714	0	0	0	0.428571	0
Mammaliicoccus sciuri	1	0	1		1		0		0		1
Massilia arvi	1	1	0	0		0		0		0
Mesobacillus foraminis	1	0	1		1		0		0		0
Microbacterium azadirachtae	9	9	0	1		0.888889		0		0.555556
Microbacterium hydrothermale	2	1	1	0.5		0.5		0		0
Microbacterium imperiale	2	2	0	1		1		0.5		0
Microbacterium kyungheense	1	1	0	1		0		0		0
Microbacterium lacticum	5	2	3	0.5	1	0.5	0.666667	0	0	0	0
Microbacterium laevaniformans	4	4	0	1		0.25		0		0
Microbacterium paraoxydans	1	1	0	1		0		0		0
Microbacterium testaceum	2	0	2		1		1		0		0
Microbulbifer aggregans	1	1	0	1		1		0		1
Microvirga lotononidis	1	0	1		1		1		1		1
Mitsuaria noduli	1	1	0	1		0		0		0
Moraxella ooensis	1	0	1		1		1		0		0
Mycetocola manganoxydans	2	1	1	1	1	0	0	0	0	0	0
Mycolicibacterium anyangense	2	1	1	0	1	0	1	0	0	0	0
Mycolicibacterium aubagnense	1	1	0	1		0		0		0
Mycolicibacterium mucogenicum	1	0	1		1		1		0		1
Mycolicibacterium pallens	1	1	0	1		0		0		0
Mycolicibacterium peregrinum	1	1	0	1		1		0		0
Mycolicibacterium phocaicum	1	1	0	1		0		0		1
Naumannella halotolerans	1	1	0	1		1		0		1
Neobacillus cucumis	1	0	1		1		1		0		0
Neobacillus drentensis	12	3	9	1	1	0	0.333333	0	0	0.666667	0.111111
Neobacillus fumarioli	1	0	1		1		0		0		1
Neobacillus soli	1	0	1		1		0		0		0
Neobacillus vireti	1	0	1		1		0		0		0
Nitrospirillum amazonense	1	1	0	1		0		0		0
Novosphingobium subterraneum	1	0	1		0		0		0		0
Paenibacillus cineris	2	0	2		1		0		0		0
Paenibacillus pasadenensis	1	1	0	1		1		0		0
Paenibacillus silvae	2	1	1	1	1	1	0	0	0	1	1
Paenibacillus sonchi	1	0	1		0		0		0		0
Paenibacillus validus	1	1	0	0		0		0		0
Pandoraea morbifera	1	1	0	1		1		0		1
Pantoea agglomerans	6	5	1	1	1	1	0	0.4	0	0.6	1
Paraburkholderia caribensis	4	3	1	0.333333	0	0	0	0.333333	0	0	0
Paraburkholderia kururiensis	2	1	1	1	1	0	1	0	0	0	1
Paraburkholderia phymatum	2	1	1	1	1	1	0	0	0	0	0
Paraburkholderia sacchari	8	0	8		1		0.875		0		0
Paraliobacillus sediminis	1	1	0	1		0		0		0
Peribacillus asahii	2	0	2		1		0		0		0
Peribacillus deserti	1	1	0	1		0		0		0
Peribacillus muralis	1	1	0	1		0		0		0
Phyllobacterium loti	1	1	0	0		0		0		0
Phytobacter diazotrophicus	4	4	0	1		1		0		0
Phytobacter ursingii	1	1	0	1		1		0		0
Pleomorphomonas oryzae	1	1	0	1		0		0		0
Priestia aryabhattai	33	9	24	1	1	0.333333	0.458333	0.111111	0.208333	0.222222	0.125
Priestia flexa	2	2	0	0.5		0		0		0
Priestia koreensis	6	2	4	1	1	1	0.25	0	0	0	0
Priestia megaterium	8	4	4	1	1	0.5	0.5	0	0	0	0
Pseudomonas guezennei	4	2	2	1	1	0.5	1	0	0	1	0.5
Pseudomonas hibiscicola	2	2	0	1		0.5		0		0.5
Pseudomonas knackmussii	29	21	8	1	1	0.666667	1	0.0952381	0	0.47619	0.25
Pseudomonas koreensis	1	1	0	1		0		0		1
Pseudomonas monteilii	19	19	0	0.684211		1		0.210526		0.947368
Pseudomonas mosselii	5	2	3	1	1	1	1	0.5	0	0.5	0.666667
Pseudomonas nitritireducens	2	2	0	1		1		0		0.5
Pseudomonas oryzihabitans	1	1	0	1		0		0		0
Pseudomonas otitidis	1	1	0	1		1		0		0
Pseudomonas panipatensis	8	8	0	1		0.75		0.125		0.625
Pseudomonas plecoglossicida	2	2	0	1		1		0.5		0.5
Pseudomonas putida	1	1	0	1		1		1		1
Pseudomonas soli	1	1	0	1		0		0		1
Pseudomonas taiwanensis	13	13	0	0.846154		0.769231		0.461538		0.307692
Ralstonia insidiosa	2	1	1	1	1	1	0	0	0	0	1
Ralstonia mannitolilytica	36	22	14	0.954545	0.928571	0.409091	0.285714	0.0454545	0	0.545455	0.785714
Ralstonia pickettii	36	26	10	0.961538	1	0.384615	0.4	0.192308	0.1	0.769231	0.8
Ralstonia pseudosolanacearum	1	1	0	1		1		0		0
Rhizobium esperanzae	1	0	1		1		0		0		1
Rhizobium glycinendophyticum	1	1	0	1		1		0		0
Rhizobium lemnae	1	0	1		1		0		0		0
Rhizobium leucaenae	7	5	2	1	1	1	0	0	0	0.4	0.5
Rhizobium straminoryzae	2	2	0	1		1		0		1
Roseateles terrae	1	1	0	1		0		0		0
Salinibacillus kushneri	1	0	1		1		0		0		0
Salirhabdus euzebyi	2	1	1	1	1	1	1	0	0	0	1
Salmonella enterica	1	1	0	1		1		0		0
Sinomonas flava	1	1	0	1		1		0		0
Solitalea canadensis	1	1	0	1		1		0		0
Sphingobacterium multivorum	2	2	0	1		1		0		1
Sphingobium abikonense	1	0	1		0		0		0		0
Sphingobium lactosutens	1	0	1		1		1		0		0
Sphingomonas azotifigens	5	5	0	1		0.4		0		0.4
Sphingomonas melonis	1	0	1		1		0		0		0
Sphingomonas panni	1	1	0	0		1		0		0
Sphingomonas pituitosa	3	1	2	1	0.5	0	0	0	0	1	0
Sphingomonas trueperi	7	4	3	0.75	0.666667	0.75	1	0	0	0.25	0
Staphylococcus pasteuri	1	1	0	1		0		0		0
Staphylococcus warneri	1	1	0	1		0		0		0
Stenotrophomonas maltophilia	7	5	2	1	1	0.2	0	0	0	0.4	0
Stenotrophomonas pavanii	13	11	2	1	1	0.0909091	0	0	0	0.181818	0
Streptomyces jeddahensis	1	1	0	1		1		0		0
Streptomyces shenzhenensis	1	1	0	1		1		0		0
Streptomyces viridobrunneus	1	1	0	1		0		0		0
Terribacillus saccharophilus	2	0	2		1		0.5		0.5		0
Trinickia diaoshuihuensis	1	1	0	1		0		0		0
Vogesella urethralis	1	1	0	1		1		1		1
Xanthobacter flavus	1	1	0	0		0		0		0
Xanthomonas albilineans	1	1	0	1		0		0		1
