# Supplementary material for: Diversity and plant growth promoting ability of rice root-associated bacteria in Burkina-Faso and cross-comparison with metabarcoding data
Source: PLoS One. 2023 Nov 30;18(11):e0287084. doi: 10.1371/journal.pone.0287084 (PMC10688718; doi:10.1371/journal.pone.0287084)
Supplement: S2 Table — (XLSX) [file pone.0287084.s008.xlsx]

## Sheet: abreviations
ctrl1	contrôle (no bacteria) table 1
ctrl2	contrôle (no bacteria) table 2
Size	length of the whole plant (cm)
LW	leaves dry weight (g)
RW	roots dry weight (g)

## Sheet: green hous raw data
Table	Variety	Treatment (isolate name, ABIP number)	Taxonomy	Size	LW	RW
2	ORYLUX	23	Paraburkholderia phytofirmans PsJN	24.7	0.0296	0.0167
2	ORYLUX	23	Paraburkholderia phytofirmans PsJN	27	0.0384	0.02
2	ORYLUX	23	Paraburkholderia phytofirmans PsJN	27.3	0.0343	0.0208
2	ORYLUX	23	Paraburkholderia phytofirmans PsJN	30.3	0.0354	0.0214
2	ORYLUX	23	Paraburkholderia phytofirmans PsJN	26.6	0.0329	0.0216
2	ORYLUX	23	Paraburkholderia phytofirmans PsJN	29.5	0.0303	0.022
2	ORYLUX	23	Paraburkholderia phytofirmans PsJN	25.2	0.0359	0.0224
2	ORYLUX	23	Paraburkholderia phytofirmans PsJN	28.5	0.0494	0.0267
2	ORYLUX	23	Paraburkholderia phytofirmans PsJN	28.3	0.046	0.027
2	ORYLUX	23	Paraburkholderia phytofirmans PsJN	27.3	0.055	0.0275
2	ORYLUX	23	Paraburkholderia phytofirmans PsJN	28.9	0.0544	0.03
2	ORYLUX	23	Paraburkholderia phytofirmans PsJN	27.5	0.0424	0.0301
2	ORYLUX	44	Herbaspirillum seropedicae SmR1	24	0.0333	0.0123
2	ORYLUX	44	Herbaspirillum seropedicae SmR2	24.1	0.0328	0.0156
2	ORYLUX	44	Herbaspirillum seropedicae SmR3	27.8	0.0351	0.0186
2	ORYLUX	44	Herbaspirillum seropedicae SmR4	25.1	0.0348	0.0187
2	ORYLUX	44	Herbaspirillum seropedicae SmR5	25.5	0.0362	0.0192
2	ORYLUX	44	Herbaspirillum seropedicae SmR6	27.9	0.0405	0.0193
2	ORYLUX	44	Herbaspirillum seropedicae SmR7	23.5	0.0385	0.0198
2	ORYLUX	44	Herbaspirillum seropedicae SmR8	28.2	0.0411	0.0219
2	ORYLUX	44	Herbaspirillum seropedicae SmR9	26.6	0.0425	0.022
2	ORYLUX	44	Herbaspirillum seropedicae SmR10	27.1	0.0357	0.0228
2	ORYLUX	44	Herbaspirillum seropedicae SmR11	30.1	0.0274	0.0245
2	ORYLUX	44	Herbaspirillum seropedicae SmR12	28.9	0.0483	0.0251
2	ORYLUX	1108	Paraburkholderia kururiensis	24.6	0.0306	0.0076
2	ORYLUX	1108	Paraburkholderia kururiensis	26.1	0.0305	0.0102
2	ORYLUX	1108	Paraburkholderia kururiensis	25.2	0.0232	0.0129
2	ORYLUX	1108	Paraburkholderia kururiensis	30.8	0.0363	0.0135
2	ORYLUX	1108	Paraburkholderia kururiensis	23.6	0.0284	0.0139
2	ORYLUX	1108	Paraburkholderia kururiensis	25	0.031	0.0142
2	ORYLUX	1108	Paraburkholderia kururiensis	28.2	0.0408	0.0147
2	ORYLUX	1108	Paraburkholderia kururiensis	26.3	0.0355	0.0165
2	ORYLUX	1108	Paraburkholderia kururiensis	27.3	0.0426	0.0174
2	ORYLUX	1108	Paraburkholderia kururiensis	28.7	0.0394	0.0191
2	ORYLUX	1108	Paraburkholderia kururiensis	30.2	0.0459	0.0208
2	ORYLUX	1108	Paraburkholderia kururiensis	28.6	0.0521	0.0219
2	ORYLUX	1140	Peribacillus asahii	29.2	0.0339	0.0128
2	ORYLUX	1140	Peribacillus asahii	27.4	0.0326	0.0148
2	ORYLUX	1140	Peribacillus asahii	37.1	0.0331	0.0181
2	ORYLUX	1140	Peribacillus asahii	29.1	0.0396	0.0209
2	ORYLUX	1140	Peribacillus asahii	31.8	0.0468	0.0226
2	ORYLUX	1140	Peribacillus asahii	29.5	0.0442	0.0233
2	ORYLUX	1140	Peribacillus asahii	28.3	0.0502	0.0242
2	ORYLUX	1140	Peribacillus asahii	28.4	0.0453	0.0274
2	ORYLUX	1140	Peribacillus asahii	30.1	0.0604	0.0285
2	ORYLUX	1140	Peribacillus asahii	32.4	0.0628	0.0296
2	ORYLUX	1140	Peribacillus asahii	33.2	0.0664	0.0338
2	ORYLUX	1140	Peribacillus asahii	30.9	0.0628	0.0346
2	ORYLUX	1146	Neobacillus drentensis	26.2	0.0222	0.0084
2	ORYLUX	1146	Neobacillus drentensis	22.1	0.0225	0.0087
2	ORYLUX	1146	Neobacillus drentensis	23.3	0.0288	0.0096
2	ORYLUX	1146	Neobacillus drentensis	26.3	0.0236	0.0103
2	ORYLUX	1146	Neobacillus drentensis	18.4	0.0223	0.0106
2	ORYLUX	1146	Neobacillus drentensis	24.3	0.0208	0.0113
2	ORYLUX	1146	Neobacillus drentensis	26.2	0.0325	0.0134
2	ORYLUX	1146	Neobacillus drentensis	27.9	0.0329	0.0143
2	ORYLUX	1146	Neobacillus drentensis	22.5	0.0309	0.0154
2	ORYLUX	1146	Neobacillus drentensis	27.3	0.0357	0.0158
2	ORYLUX	1146	Neobacillus drentensis	23.5	0.0316	0.0172
2	ORYLUX	1146	Neobacillus drentensis	22.1	0.0237	0.051
2	ORYLUX	1172	Sphingobium lactosutens	21.2	0.0238	0.0093
2	ORYLUX	1172	Sphingobium lactosutens	26.2	0.0339	0.016
2	ORYLUX	1172	Sphingobium lactosutens	26.5	0.0295	0.0163
2	ORYLUX	1172	Sphingobium lactosutens	27.6	0.0408	0.0197
2	ORYLUX	1172	Sphingobium lactosutens	25.6	0.035	0.0211
2	ORYLUX	1172	Sphingobium lactosutens	27.2	0.0378	0.0236
2	ORYLUX	1172	Sphingobium lactosutens	30.3	0.0517	0.0244
2	ORYLUX	1172	Sphingobium lactosutens	34.2	0.0566	0.0244
2	ORYLUX	1172	Sphingobium lactosutens	27	0.0428	0.0263
2	ORYLUX	1172	Sphingobium lactosutens	33.4	0.0579	0.0281
2	ORYLUX	1172	Sphingobium lactosutens	34.8	0.0581	0.0283
2	ORYLUX	1172	Sphingobium lactosutens	33.7	0.059	0.0338
2	ORYLUX	1178	Bacillus subtilis	19.6	0.018	0.00075
2	ORYLUX	1178	Bacillus subtilis	16.9	0.0248	0.0066
2	ORYLUX	1178	Bacillus subtilis	23.2	0.0198	0.0101
2	ORYLUX	1178	Bacillus subtilis	20.1	0.0174	0.0103
2	ORYLUX	1178	Bacillus subtilis	23.7	0.0291	0.0129
2	ORYLUX	1178	Bacillus subtilis	24.9	0.0371	0.0205
2	ORYLUX	1178	Bacillus subtilis	31.3	0.0351	0.0226
2	ORYLUX	1178	Bacillus subtilis	29.4	0.0539	0.0244
2	ORYLUX	1178	Bacillus subtilis	29	0.0411	0.0252
2	ORYLUX	1178	Bacillus subtilis	28.2	0.0442	0.0281
2	ORYLUX	1178	Bacillus subtilis	28.3	0.052	0.0298
2	ORYLUX	1178	Bacillus subtilis	NA	NA	NA
2	ORYLUX	1219	Azorhizobium caulinodans	24.2	0.0181	0.0085
2	ORYLUX	1219	Azorhizobium caulinodans	33.4	0.0282	0.009
2	ORYLUX	1219	Azorhizobium caulinodans	26.2	0.0314	0.0132
2	ORYLUX	1219	Azorhizobium caulinodans	26.2	0.0377	0.0137
2	ORYLUX	1219	Azorhizobium caulinodans	24.5	0.0307	0.0144
2	ORYLUX	1219	Azorhizobium caulinodans	29.9	0.0634	0.0144
2	ORYLUX	1219	Azorhizobium caulinodans	25.6	0.03	0.0153
2	ORYLUX	1219	Azorhizobium caulinodans	24.1	0.0295	0.0175
2	ORYLUX	1219	Azorhizobium caulinodans	23.8	0.0406	0.0198
2	ORYLUX	1219	Azorhizobium caulinodans	27.4	0.0236	0.0204
2	ORYLUX	1219	Azorhizobium caulinodans	24.8	0.0207	0.021
2	ORYLUX	1219	Azorhizobium caulinodans	28	0.0387	0.0309
2	ORYLUX	1271	Arthrobacter pascens	19.4	0.0231	0.0034
2	ORYLUX	1271	Arthrobacter pascens	32.2	0.0531	0.006
2	ORYLUX	1271	Arthrobacter pascens	20	0.0191	0.0123
2	ORYLUX	1271	Arthrobacter pascens	26.5	0.0325	0.0161
2	ORYLUX	1271	Arthrobacter pascens	20.8	0.0256	0.0164
2	ORYLUX	1271	Arthrobacter pascens	26.2	0.0287	0.0192
2	ORYLUX	1271	Arthrobacter pascens	19.2	0.0156	0.0223
2	ORYLUX	1271	Arthrobacter pascens	23.4	0.022	0.024
2	ORYLUX	1271	Arthrobacter pascens	27.9	0.0466	0.0293
2	ORYLUX	1271	Arthrobacter pascens	27	0.0276	0.0321
2	ORYLUX	1271	Arthrobacter pascens	31.5	0.0514	0.0326
2	ORYLUX	1271	Arthrobacter pascens	28.5	0.0461	0.0341
2	ORYLUX	1282	Herbaspirillum huttiense	40	0.0319	0.0183
2	ORYLUX	1282	Herbaspirillum huttiense	34	0.0305	0.0197
2	ORYLUX	1282	Herbaspirillum huttiense	27.5	0.0385	0.0214
2	ORYLUX	1282	Herbaspirillum huttiense	28.3	0.0414	0.0244
2	ORYLUX	1282	Herbaspirillum huttiense	27.4	0.0391	0.0276
2	ORYLUX	1282	Herbaspirillum huttiense	29	0.0446	0.0284
2	ORYLUX	1282	Herbaspirillum huttiense	26.7	0.043	0.0285
2	ORYLUX	1282	Herbaspirillum huttiense	29.3	0.0497	0.0343
2	ORYLUX	1282	Herbaspirillum huttiense	30.4	0.064	0.0346
2	ORYLUX	1282	Herbaspirillum huttiense	31.2	0.0648	0.0372
2	ORYLUX	1282	Herbaspirillum huttiense	30	0.0698	0.0455
2	ORYLUX	1282	Herbaspirillum huttiense	31.5	0.0879	0.056
2	ORYLUX	1334	Paraburkholderia caribensis	25.1	0.0407	0.0106
2	ORYLUX	1334	Paraburkholderia caribensis	26.3	0.0434	0.0194
2	ORYLUX	1334	Paraburkholderia caribensis	27	0.0375	0.022
2	ORYLUX	1334	Paraburkholderia caribensis	23.9	0.0292	0.0221
2	ORYLUX	1334	Paraburkholderia caribensis	26.8	0.035	0.0221
2	ORYLUX	1334	Paraburkholderia caribensis	29.4	0.0456	0.0252
2	ORYLUX	1334	Paraburkholderia caribensis	28.2	0.041	0.0265
2	ORYLUX	1334	Paraburkholderia caribensis	30.1	0.0516	0.0309
2	ORYLUX	1334	Paraburkholderia caribensis	20	0.0222	0.0115
2	ORYLUX	1334	Paraburkholderia caribensis	NA	NA	NA
2	ORYLUX	1334	Paraburkholderia caribensis	NA	NA	NA
2	ORYLUX	1334	Paraburkholderia caribensis	NA	NA	NA
2	ORYLUX	1335	Burkholderia vietnamiensis	31.6	0.0433	0.0222
2	ORYLUX	1335	Burkholderia vietnamiensis	30.1	0.0429	0.0244
2	ORYLUX	1335	Burkholderia vietnamiensis	30	0.0478	0.0258
2	ORYLUX	1335	Burkholderia vietnamiensis	30.3	0.04	0.027
2	ORYLUX	1335	Burkholderia vietnamiensis	31	0.0488	0.0295
2	ORYLUX	1335	Burkholderia vietnamiensis	30	0.0527	0.0315
2	ORYLUX	1335	Burkholderia vietnamiensis	31.4	0.0524	0.0319
2	ORYLUX	1335	Burkholderia vietnamiensis	28.3	0.049	0.0326
2	ORYLUX	1335	Burkholderia vietnamiensis	32.6	0.0604	0.0344
2	ORYLUX	1335	Burkholderia vietnamiensis	34.6	0.0717	0.0349
2	ORYLUX	1335	Burkholderia vietnamiensis	34.1	0.0622	0.0375
2	ORYLUX	1335	Burkholderia vietnamiensis	37.9	0.068	0.0384
2	ORYLUX	1353	Pseudomonas putida	17.3	0.0119	0.0069
2	ORYLUX	1353	Pseudomonas putida	24.2	0.0302	0.0117
2	ORYLUX	1353	Pseudomonas putida	22	0.0262	0.0138
2	ORYLUX	1353	Pseudomonas putida	26.3	0.0326	0.0145
2	ORYLUX	1353	Pseudomonas putida	26.3	0.0329	0.0163
2	ORYLUX	1353	Pseudomonas putida	26.1	0.034	0.0203
2	ORYLUX	1353	Pseudomonas putida	28.7	0.0512	0.0215
2	ORYLUX	1353	Pseudomonas putida	32	0.0424	0.0234
2	ORYLUX	1353	Pseudomonas putida	25.6	0.0391	0.0259
2	ORYLUX	1353	Pseudomonas putida	26.3	0.0454	0.0263
2	ORYLUX	1353	Pseudomonas putida	29	0.0512	0.0282
2	ORYLUX	1353	Pseudomonas putida	29.4	0.0659	0.0333
2	ORYLUX	1395	Pseudomonas oryzihabitans	24.5	0.0361	0.0158
2	ORYLUX	1395	Pseudomonas oryzihabitans	27.6	0.0398	0.017
2	ORYLUX	1395	Pseudomonas oryzihabitans	25.2	0.0369	0.0177
2	ORYLUX	1395	Pseudomonas oryzihabitans	24.2	0.0318	0.0182
2	ORYLUX	1395	Pseudomonas oryzihabitans	31.9	0.0424	0.0228
2	ORYLUX	1395	Pseudomonas oryzihabitans	32.4	0.0471	0.026
2	ORYLUX	1395	Pseudomonas oryzihabitans	29.7	0.0529	0.0311
2	ORYLUX	1395	Pseudomonas oryzihabitans	33	0.0594	0.0317
2	ORYLUX	1395	Pseudomonas oryzihabitans	32	0.0617	0.0344
2	ORYLUX	1395	Pseudomonas oryzihabitans	34.3	0.0614	0.0365
2	ORYLUX	1395	Pseudomonas oryzihabitans	32.6	0.0646	0.0378
2	ORYLUX	1395	Pseudomonas oryzihabitans	32.7	0.0693	0.04
2	ORYLUX	1460	Caulobacter vibrioides	34.6	0.0393	0.0209
2	ORYLUX	1460	Caulobacter vibrioides	26.1	0.0382	0.0242
2	ORYLUX	1460	Caulobacter vibrioides	25.9	0.0388	0.0273
2	ORYLUX	1460	Caulobacter vibrioides	26.4	0.0427	0.0287
2	ORYLUX	1460	Caulobacter vibrioides	26.6	0.0435	0.0312
2	ORYLUX	1460	Caulobacter vibrioides	34.5	0.0586	0.0353
2	ORYLUX	1460	Caulobacter vibrioides	28.5	0.0565	0.0354
2	ORYLUX	1460	Caulobacter vibrioides	34.5	0.0629	0.036
2	ORYLUX	1460	Caulobacter vibrioides	32.2	0.0569	0.0398
2	ORYLUX	1460	Caulobacter vibrioides	28.7	0.066	0.0405
2	ORYLUX	1460	Caulobacter vibrioides	29.8	0.0676	0.043
2	ORYLUX	1460	Caulobacter vibrioides	28	0.0672	0.0445
2	ORYLUX	1522	Cupriavidus taiwanensis	24.5	0.0258	0.0156
2	ORYLUX	1522	Cupriavidus taiwanensis	24.1	0.0315	0.0177
2	ORYLUX	1522	Cupriavidus taiwanensis	24.5	0.027	0.0182
2	ORYLUX	1522	Cupriavidus taiwanensis	26.4	0.0365	0.0211
2	ORYLUX	1522	Cupriavidus taiwanensis	25.4	0.0367	0.0218
2	ORYLUX	1522	Cupriavidus taiwanensis	24.3	0.0366	0.0229
2	ORYLUX	1522	Cupriavidus taiwanensis	25.7	0.0405	0.0231
2	ORYLUX	1522	Cupriavidus taiwanensis	31.9	0.0251	0.0238
2	ORYLUX	1522	Cupriavidus taiwanensis	26.6	0.0451	0.0294
2	ORYLUX	1522	Cupriavidus taiwanensis	29.1	0.053	0.0306
2	ORYLUX	1522	Cupriavidus taiwanensis	31.4	0.0545	0.0351
2	ORYLUX	1522	Cupriavidus taiwanensis	30.8	0.0558	0.0361
2	ORYLUX	1654	Terribacillus saccharophilus	21.1	0.0264	0.011
2	ORYLUX	1654	Terribacillus saccharophilus	19.2	0.0177	0.0112
2	ORYLUX	1654	Terribacillus saccharophilus	23.9	0.0301	0.0153
2	ORYLUX	1654	Terribacillus saccharophilus	25.2	0.0288	0.0195
2	ORYLUX	1654	Terribacillus saccharophilus	28.1	0.0484	0.0239
2	ORYLUX	1654	Terribacillus saccharophilus	29.6	0.0482	0.0247
2	ORYLUX	1654	Terribacillus saccharophilus	30.6	0.0595	0.0273
2	ORYLUX	1654	Terribacillus saccharophilus	32.4	0.0581	0.0278
2	ORYLUX	1654	Terribacillus saccharophilus	30.4	0.06	0.0306
2	ORYLUX	1654	Terribacillus saccharophilus	34.4	0.0615	0.033
2	ORYLUX	1654	Terribacillus saccharophilus	37.7	0.0761	0.0342
2	ORYLUX	1654	Terribacillus saccharophilus	33.4	0.0695	0.0424
2	ORYLUX	1663	Fictibacillus rigui	35.5	0.0721	0.0201
2	ORYLUX	1663	Fictibacillus rigui	27	0.0361	0.0223
2	ORYLUX	1663	Fictibacillus rigui	27	0.0394	0.0256
2	ORYLUX	1663	Fictibacillus rigui	29.5	0.047	0.027
2	ORYLUX	1663	Fictibacillus rigui	27.5	0.0431	0.0306
2	ORYLUX	1663	Fictibacillus rigui	29.5	0.0457	0.0346
2	ORYLUX	1663	Fictibacillus rigui	30	0.0393	0.036
2	ORYLUX	1663	Fictibacillus rigui	31	0.0515	0.0366
2	ORYLUX	1663	Fictibacillus rigui	35.2	0.0785	0.0398
2	ORYLUX	1663	Fictibacillus rigui	31.6	0.0568	0.0413
2	ORYLUX	1663	Fictibacillus rigui	34.2	0.0672	0.0436
2	ORYLUX	1663	Fictibacillus rigui	32.2	0.0651	0.0455
2	ORYLUX	1803	Enterobacter mori	25.8	0.0366	0.0177
2	ORYLUX	1803	Enterobacter mori	29.3	0.0462	0.0185
2	ORYLUX	1803	Enterobacter mori	26.1	0.0423	0.0192
2	ORYLUX	1803	Enterobacter mori	36.3	0.0772	0.021
2	ORYLUX	1803	Enterobacter mori	29.4	0.0393	0.0216
2	ORYLUX	1803	Enterobacter mori	25.9	0.0435	0.0222
2	ORYLUX	1803	Enterobacter mori	32.3	0.0554	0.0241
2	ORYLUX	1803	Enterobacter mori	26.1	0.0315	0.0261
2	ORYLUX	1803	Enterobacter mori	29.4	0.0427	0.0294
2	ORYLUX	1803	Enterobacter mori	30.5	0.0529	0.0325
2	ORYLUX	1803	Enterobacter mori	31.2	0.0556	0.0362
2	ORYLUX	1803	Enterobacter mori	34.8	0.0581	0.0454
2	ORYLUX	1829	Phyllobacterium loti	27.5	0.0443	0.0239
2	ORYLUX	1829	Phyllobacterium loti	26.6	0.0392	0.0258
2	ORYLUX	1829	Phyllobacterium loti	32	0.0514	0.0268
2	ORYLUX	1829	Phyllobacterium loti	30.7	0.0485	0.0278
2	ORYLUX	1829	Phyllobacterium loti	33.4	0.0471	0.0286
2	ORYLUX	1829	Phyllobacterium loti	34.2	0.0656	0.0323
2	ORYLUX	1829	Phyllobacterium loti	39.4	0.0406	0.0338
2	ORYLUX	1829	Phyllobacterium loti	38.4	0.0699	0.0345
2	ORYLUX	1829	Phyllobacterium loti	36.5	0.0569	0.0347
2	ORYLUX	1829	Phyllobacterium loti	38.5	0.0663	0.037
2	ORYLUX	1829	Phyllobacterium loti	36.5	0.0691	0.0398
2	ORYLUX	1829	Phyllobacterium loti	37.9	0.0748	0.0402
2	ORYLUX	2260	Pseudomonas monteilii	24.5	0.0356	0.0139
2	ORYLUX	2260	Pseudomonas monteilii	27.4	0.0246	0.0148
2	ORYLUX	2260	Pseudomonas monteilii	29.5	0.0256	0.017
2	ORYLUX	2260	Pseudomonas monteilii	26.6	0.0285	0.0172
2	ORYLUX	2260	Pseudomonas monteilii	26.6	0.0302	0.0178
2	ORYLUX	2260	Pseudomonas monteilii	26.4	0.0308	0.0184
2	ORYLUX	2260	Pseudomonas monteilii	27.4	0.033	0.0188
2	ORYLUX	2260	Pseudomonas monteilii	35.6	0.029	0.0201
2	ORYLUX	2260	Pseudomonas monteilii	27.5	0.0366	0.0204
2	ORYLUX	2260	Pseudomonas monteilii	24.7	0.0261	0.0205
2	ORYLUX	2260	Pseudomonas monteilii	27	0.0326	0.0208
2	ORYLUX	2260	Pseudomonas monteilii	28.2	0.0579	0.0305
2	ORYLUX	2269	Aquitalea pelogenes	32.1	0.0391	0.0214
2	ORYLUX	2269	Aquitalea pelogenes	28.6	0.0396	0.0238
2	ORYLUX	2269	Aquitalea pelogenes	29.3	0.0451	0.0244
2	ORYLUX	2269	Aquitalea pelogenes	37.5	0.0445	0.0246
2	ORYLUX	2269	Aquitalea pelogenes	28.2	0.0457	0.025
2	ORYLUX	2269	Aquitalea pelogenes	28.7	0.0428	0.026
2	ORYLUX	2269	Aquitalea pelogenes	34.5	0.039	0.0281
2	ORYLUX	2269	Aquitalea pelogenes	33	0.0602	0.0324
2	ORYLUX	2269	Aquitalea pelogenes	32.1	0.0568	0.0328
2	ORYLUX	2269	Aquitalea pelogenes	31.2	0.0602	0.0338
2	ORYLUX	2269	Aquitalea pelogenes	32.5	0.0552	0.0371
2	ORYLUX	2269	Aquitalea pelogenes	33.8	0.0744	0.0416
2	ORYLUX	2270	Vogesella urethralis	31.2	0.0431	0.0199
2	ORYLUX	2270	Vogesella urethralis	29.3	0.0415	0.0201
2	ORYLUX	2270	Vogesella urethralis	29.6	0.0432	0.0218
2	ORYLUX	2270	Vogesella urethralis	32.6	0.0489	0.0237
2	ORYLUX	2270	Vogesella urethralis	29.4	0.042	0.0246
2	ORYLUX	2270	Vogesella urethralis	28.8	0.0461	0.0271
2	ORYLUX	2270	Vogesella urethralis	32	0.0466	0.0271
2	ORYLUX	2270	Vogesella urethralis	33.4	0.0593	0.0275
2	ORYLUX	2270	Vogesella urethralis	27.6	0.0448	0.0284
2	ORYLUX	2270	Vogesella urethralis	36.3	0.0625	0.0302
2	ORYLUX	2270	Vogesella urethralis	33.4	0.0656	0.0339
2	ORYLUX	2270	Vogesella urethralis	34.2	0.0818	0.0372
2	ORYLUX	2271	Kosakonia oryzendophytica	33.5	0.0436	0.0252
2	ORYLUX	2271	Kosakonia oryzendophytica	33	0.0518	0.0287
2	ORYLUX	2271	Kosakonia oryzendophytica	30.2	0.0534	0.0307
2	ORYLUX	2271	Kosakonia oryzendophytica	38.2	0.0635	0.0316
2	ORYLUX	2271	Kosakonia oryzendophytica	35.4	0.0589	0.0339
2	ORYLUX	2271	Kosakonia oryzendophytica	35.5	0.0581	0.0343
2	ORYLUX	2271	Kosakonia oryzendophytica	35	0.0542	0.0347
2	ORYLUX	2271	Kosakonia oryzendophytica	28	0.0516	0.0354
2	ORYLUX	2271	Kosakonia oryzendophytica	32.5	0.0556	0.0364
2	ORYLUX	2271	Kosakonia oryzendophytica	37	0.0749	0.0382
2	ORYLUX	2271	Kosakonia oryzendophytica	35	0.0649	0.0383
2	ORYLUX	2271	Kosakonia oryzendophytica	39	0.0575	0.0401
1	ORYLUX	2278	Priestia aryabhattai	37.1	0.0292	0.0149
1	ORYLUX	2278	Priestia aryabhattai	26	0.0298	0.0158
1	ORYLUX	2278	Priestia aryabhattai	27.6	0.0301	0.0158
1	ORYLUX	2278	Priestia aryabhattai	29.2	0.0314	0.0172
1	ORYLUX	2278	Priestia aryabhattai	25.8	0.0362	0.0189
1	ORYLUX	2278	Priestia aryabhattai	30.2	0.04	0.0198
1	ORYLUX	2278	Priestia aryabhattai	30.3	0.0483	0.021
1	ORYLUX	2278	Priestia aryabhattai	31.8	0.0508	0.0249
1	ORYLUX	2278	Priestia aryabhattai	32.8	0.0616	0.0281
1	ORYLUX	2278	Priestia aryabhattai	33.6	0.0648	0.0305
1	ORYLUX	2278	Priestia aryabhattai	34.9	0.0744	0.0314
1	ORYLUX	2278	Priestia aryabhattai	31.9	0.0685	0.037
1	ORYLUX	2295	Leclercia adecarboxylata	36	0.055	0.0322
1	ORYLUX	2295	Leclercia adecarboxylata	35.5	0.0582	0.0331
1	ORYLUX	2295	Leclercia adecarboxylata	38	0.0561	0.0332
1	ORYLUX	2295	Leclercia adecarboxylata	36	0.0589	0.0338
1	ORYLUX	2295	Leclercia adecarboxylata	37	0.0585	0.0338
1	ORYLUX	2295	Leclercia adecarboxylata	36	0.0602	0.0345
1	ORYLUX	2295	Leclercia adecarboxylata	40.5	0.0626	0.037
1	ORYLUX	2295	Leclercia adecarboxylata	35	0.0649	0.0384
1	ORYLUX	2295	Leclercia adecarboxylata	37.2	0.0619	0.039
1	ORYLUX	2295	Leclercia adecarboxylata	37	0.068	0.0424
1	ORYLUX	2295	Leclercia adecarboxylata	37.2	0.0854	0.0444
1	ORYLUX	2295	Leclercia adecarboxylata	44	0.085	0.0501
1	ORYLUX	2315	Pseudomonas taiwanensis	28.3	0.0336	0.0187
1	ORYLUX	2315	Pseudomonas taiwanensis	27	0.0354	0.019
1	ORYLUX	2315	Pseudomonas taiwanensis	34.1	0.0522	0.0252
1	ORYLUX	2315	Pseudomonas taiwanensis	32	0.0487	0.0258
1	ORYLUX	2315	Pseudomonas taiwanensis	38.2	0.0537	0.0265
1	ORYLUX	2315	Pseudomonas taiwanensis	35.2	0.0551	0.027
1	ORYLUX	2315	Pseudomonas taiwanensis	36.1	0.0502	0.0276
1	ORYLUX	2315	Pseudomonas taiwanensis	31	0.0523	0.028
1	ORYLUX	2315	Pseudomonas taiwanensis	33.5	0.0416	0.028
1	ORYLUX	2315	Pseudomonas taiwanensis	29.6	0.0456	0.0286
1	ORYLUX	2315	Pseudomonas taiwanensis	33	0.0543	0.0311
1	ORYLUX	2315	Pseudomonas taiwanensis	40.5	0.0884	0.04
1	ORYLUX	2636	Paraburkholderia kururiensis	34.9	0.0614	0.0321
1	ORYLUX	2636	Paraburkholderia kururiensis	34.8	0.0563	0.0341
1	ORYLUX	2636	Paraburkholderia kururiensis	34.1	0.0591	0.0342
1	ORYLUX	2636	Paraburkholderia kururiensis	34.5	0.0646	0.0349
1	ORYLUX	2636	Paraburkholderia kururiensis	32.7	0.0558	0.035
1	ORYLUX	2636	Paraburkholderia kururiensis	37.5	0.0654	0.0358
1	ORYLUX	2636	Paraburkholderia kururiensis	33.3	0.0605	0.0384
1	ORYLUX	2636	Paraburkholderia kururiensis	39	0.0821	0.0445
1	ORYLUX	2636	Paraburkholderia kururiensis	36.7	0.0743	0.0449
1	ORYLUX	2636	Paraburkholderia kururiensis	38.7	0.0817	0.0451
1	ORYLUX	2636	Paraburkholderia kururiensis	38	0.0967	0.0475
1	ORYLUX	2636	Paraburkholderia kururiensis	38.6	0.0828	0.048
1	ORYLUX	2685	Rhizobium leucaenae	31.5	0.0446	0.0205
1	ORYLUX	2685	Rhizobium leucaenae	30.1	0.0436	0.0207
1	ORYLUX	2685	Rhizobium leucaenae	28.6	0.0484	0.022
1	ORYLUX	2685	Rhizobium leucaenae	28	0.0417	0.0231
1	ORYLUX	2685	Rhizobium leucaenae	30.5	0.0449	0.0258
1	ORYLUX	2685	Rhizobium leucaenae	31.5	0.0456	0.026
1	ORYLUX	2685	Rhizobium leucaenae	31.7	0.0513	0.0294
1	ORYLUX	2685	Rhizobium leucaenae	30.5	0.0438	0.0317
1	ORYLUX	2685	Rhizobium leucaenae	33.8	0.0625	0.033
1	ORYLUX	2685	Rhizobium leucaenae	33.7	0.0522	0.0337
1	ORYLUX	2685	Rhizobium leucaenae	37.1	0.0571	0.0363
1	ORYLUX	2685	Rhizobium leucaenae	34	0.0681	0.0371
1	ORYLUX	2689	Paraburkholderia sacchari	28	0.0404	0.0195
1	ORYLUX	2689	Paraburkholderia sacchari	27.3	0.0371	0.02
1	ORYLUX	2689	Paraburkholderia sacchari	33.4	0.0365	0.0201
1	ORYLUX	2689	Paraburkholderia sacchari	28	0.0362	0.0234
1	ORYLUX	2689	Paraburkholderia sacchari	33	0.057	0.0261
1	ORYLUX	2689	Paraburkholderia sacchari	29.5	0.0442	0.0263
1	ORYLUX	2689	Paraburkholderia sacchari	31.4	0.0449	0.0265
1	ORYLUX	2689	Paraburkholderia sacchari	28.3	0.0548	0.0283
1	ORYLUX	2689	Paraburkholderia sacchari	29.1	0.0452	0.0284
1	ORYLUX	2689	Paraburkholderia sacchari	31	0.0508	0.0295
1	ORYLUX	2689	Paraburkholderia sacchari	29.3	0.047	0.0325
1	ORYLUX	2689	Paraburkholderia sacchari	31	0.0623	0.0396
1	ORYLUX	2708	Ralstonia pseudosolanacearum	33.6	0.0248	0.0118
1	ORYLUX	2708	Ralstonia pseudosolanacearum	24	0.0211	0.0133
1	ORYLUX	2708	Ralstonia pseudosolanacearum	22.7	0.0265	0.0152
1	ORYLUX	2708	Ralstonia pseudosolanacearum	24.4	0.037	0.0163
1	ORYLUX	2708	Ralstonia pseudosolanacearum	25.7	0.0274	0.0166
1	ORYLUX	2708	Ralstonia pseudosolanacearum	24.3	0.0288	0.0177
1	ORYLUX	2708	Ralstonia pseudosolanacearum	22.7	0.0272	0.0183
1	ORYLUX	2708	Ralstonia pseudosolanacearum	28.6	0.0398	0.0243
1	ORYLUX	2708	Ralstonia pseudosolanacearum	25.9	0.0458	0.0276
1	ORYLUX	2708	Ralstonia pseudosolanacearum	31.1	0.0565	0.0281
1	ORYLUX	2708	Ralstonia pseudosolanacearum	29.4	0.0494	0.0305
1	ORYLUX	2708	Ralstonia pseudosolanacearum	30.1	0.0489	0.0351
1	ORYLUX	2713	Trinickia diaoshuihuensis	31	0.044	0.0218
1	ORYLUX	2713	Trinickia diaoshuihuensis	33.6	0.0536	0.0241
1	ORYLUX	2713	Trinickia diaoshuihuensis	34.3	0.0561	0.0245
1	ORYLUX	2713	Trinickia diaoshuihuensis	35.3	0.0547	0.0249
1	ORYLUX	2713	Trinickia diaoshuihuensis	34.7	0.0581	0.0291
1	ORYLUX	2713	Trinickia diaoshuihuensis	33.6	0.0436	0.0306
1	ORYLUX	2713	Trinickia diaoshuihuensis	37.8	0.0679	0.0335
1	ORYLUX	2713	Trinickia diaoshuihuensis	35.8	0.0676	0.0348
1	ORYLUX	2713	Trinickia diaoshuihuensis	38.1	0.0756	0.0374
1	ORYLUX	2713	Trinickia diaoshuihuensis	50.4	0.0417	0.0374
1	ORYLUX	2713	Trinickia diaoshuihuensis	45.2	0.0807	0.0431
1	ORYLUX	2713	Trinickia diaoshuihuensis	50.2	0.0754	0.0463
1	ORYLUX	2722	Nitrospirillum amazonense	24	0.0202	0.0136
1	ORYLUX	2722	Nitrospirillum amazonense	27.5	0.0234	0.0146
1	ORYLUX	2722	Nitrospirillum amazonense	27	0.0267	0.0169
1	ORYLUX	2722	Nitrospirillum amazonense	29.1	0.0336	0.0175
1	ORYLUX	2722	Nitrospirillum amazonense	23	0.0235	0.02
1	ORYLUX	2722	Nitrospirillum amazonense	27.3	0.0271	0.0204
1	ORYLUX	2722	Nitrospirillum amazonense	28.6	0.0319	0.0204
1	ORYLUX	2722	Nitrospirillum amazonense	27	0.0322	0.0205
1	ORYLUX	2722	Nitrospirillum amazonense	24.3	0.0325	0.0209
1	ORYLUX	2722	Nitrospirillum amazonense	25.3	0.0292	0.0244
1	ORYLUX	2722	Nitrospirillum amazonense	28.1	0.0345	0.0258
1	ORYLUX	2722	Nitrospirillum amazonense	31	0.0473	0.031
2	ORYLUX	2745	Rhizobium straminoryzae	22	0.0187	0.0112
2	ORYLUX	2745	Rhizobium straminoryzae	23.8	0.02	0.0145
2	ORYLUX	2745	Rhizobium straminoryzae	23.6	0.0234	0.0147
2	ORYLUX	2745	Rhizobium straminoryzae	21.2	0.0218	0.0156
2	ORYLUX	2745	Rhizobium straminoryzae	23.6	0.0243	0.0159
2	ORYLUX	2745	Rhizobium straminoryzae	24.3	0.0254	0.0182
2	ORYLUX	2745	Rhizobium straminoryzae	26.6	0.0302	0.0188
2	ORYLUX	2745	Rhizobium straminoryzae	21.1	0.0253	0.0192
2	ORYLUX	2745	Rhizobium straminoryzae	24	0.031	0.0227
2	ORYLUX	2745	Rhizobium straminoryzae	26.2	0.0379	0.0235
2	ORYLUX	2745	Rhizobium straminoryzae	29.5	0.0474	0.0286
2	ORYLUX	2745	Rhizobium straminoryzae	28.7	0.0366	0.0211
1	ORYLUX	2917	Bacillus pumilus	24.5	0.0302	0.0176
1	ORYLUX	2917	Bacillus pumilus	25.5	0.0328	0.018
1	ORYLUX	2917	Bacillus pumilus	25.5	0.0495	0.0238
1	ORYLUX	2917	Bacillus pumilus	41.8	0.0398	0.0283
1	ORYLUX	2917	Bacillus pumilus	32.6	0.0527	0.0336
1	ORYLUX	2917	Bacillus pumilus	38	0.0631	0.0372
1	ORYLUX	2917	Bacillus pumilus	37	0.0702	0.0379
1	ORYLUX	2917	Bacillus pumilus	32.6	0.0749	0.0391
1	ORYLUX	2917	Bacillus pumilus	38.6	0.0802	0.0443
1	ORYLUX	2917	Bacillus pumilus	39.1	0.0672	0.0447
1	ORYLUX	2917	Bacillus pumilus	39.5	0.0855	0.0486
1	ORYLUX	2917	Bacillus pumilus	40.2	0.0926	0.0542
1	ORYLUX	2954	Lysinibacillus fusiformis	19.7	0.0178	0.0117
1	ORYLUX	2954	Lysinibacillus fusiformis	19.2	0.0176	0.0137
1	ORYLUX	2954	Lysinibacillus fusiformis	21.3	0.0176	0.0139
1	ORYLUX	2954	Lysinibacillus fusiformis	23.5	0.0262	0.015
1	ORYLUX	2954	Lysinibacillus fusiformis	21.5	0.0226	0.0168
1	ORYLUX	2954	Lysinibacillus fusiformis	26.8	0.0368	0.0192
1	ORYLUX	2954	Lysinibacillus fusiformis	26.7	0.0283	0.0194
1	ORYLUX	2954	Lysinibacillus fusiformis	28.7	0.0437	0.0211
1	ORYLUX	2954	Lysinibacillus fusiformis	27.8	0.035	0.022
1	ORYLUX	2954	Lysinibacillus fusiformis	30	0.0429	0.0227
1	ORYLUX	2954	Lysinibacillus fusiformis	23.5	0.0291	0.0237
1	ORYLUX	2954	Lysinibacillus fusiformis	30.4	0.0178	0.0319
1	ORYLUX	2975	Ralstonia picketti	22.6	0.0256	0.0159
1	ORYLUX	2975	Ralstonia picketti	23.2	0.0316	0.0169
1	ORYLUX	2975	Ralstonia picketti	26	0.0267	0.017
1	ORYLUX	2975	Ralstonia picketti	26.7	0.0294	0.019
1	ORYLUX	2975	Ralstonia picketti	27.2	0.0538	0.0191
1	ORYLUX	2975	Ralstonia picketti	26.4	0.0392	0.0192
1	ORYLUX	2975	Ralstonia picketti	27.2	0.0302	0.0228
1	ORYLUX	2975	Ralstonia picketti	29.6	0.052	0.03
1	ORYLUX	2975	Ralstonia picketti	32.2	0.0601	0.0317
1	ORYLUX	2975	Ralstonia picketti	29.8	0.0503	0.0318
1	ORYLUX	2975	Ralstonia picketti	26.6	0.028	0.0346
1	ORYLUX	2975	Ralstonia picketti	33.4	0.0292	0.0369
1	ORYLUX	3002	Aquicella siphonis	18.3	0.0156	0.0088
1	ORYLUX	3002	Aquicella siphonis	24.3	0.0234	0.0162
1	ORYLUX	3002	Aquicella siphonis	29.4	0.0499	0.017
1	ORYLUX	3002	Aquicella siphonis	26.1	0.0314	0.0228
1	ORYLUX	3002	Aquicella siphonis	30.2	0.043	0.0228
1	ORYLUX	3002	Aquicella siphonis	27	0.0404	0.0235
1	ORYLUX	3002	Aquicella siphonis	34.5	0.0498	0.0275
1	ORYLUX	3002	Aquicella siphonis	29.1	0.0526	0.0282
1	ORYLUX	3002	Aquicella siphonis	29.4	0.0537	0.0365
1	ORYLUX	3002	Aquicella siphonis	35.1	0.0664	0.0371
1	ORYLUX	3002	Aquicella siphonis	24.8	0.0723	0.0384
1	ORYLUX	3002	Aquicella siphonis	34.6	0.0794	0.0416
1	ORYLUX	3033	Burkholderia anthina	22.5	0.0229	0.0107
1	ORYLUX	3033	Burkholderia anthina	24.7	0.0268	0.0125
1	ORYLUX	3033	Burkholderia anthina	24.9	0.0364	0.0151
1	ORYLUX	3033	Burkholderia anthina	23	0.0284	0.0163
1	ORYLUX	3033	Burkholderia anthina	22.9	0.0268	0.0171
1	ORYLUX	3033	Burkholderia anthina	23.4	0.0274	0.0176
1	ORYLUX	3033	Burkholderia anthina	30.2	0.0321	0.0192
1	ORYLUX	3033	Burkholderia anthina	23.5	0.0415	0.0198
1	ORYLUX	3033	Burkholderia anthina	26.6	0.0284	0.02
1	ORYLUX	3033	Burkholderia anthina	27.2	0.0302	0.0218
1	ORYLUX	3033	Burkholderia anthina	26.6	0.0388	0.0263
1	ORYLUX	3033	Burkholderia anthina	30.5	0.0451	0.0285
1	ORYLUX	3038	Salirhabdus euzebyi	26.5	0.0311	0.0096
1	ORYLUX	3038	Salirhabdus euzebyi	24.2	0.0322	0.0107
1	ORYLUX	3038	Salirhabdus euzebyi	23.5	0.0209	0.0128
1	ORYLUX	3038	Salirhabdus euzebyi	25	0.0254	0.0141
1	ORYLUX	3038	Salirhabdus euzebyi	23.7	0.0248	0.0168
1	ORYLUX	3038	Salirhabdus euzebyi	24.7	0.0316	0.0178
1	ORYLUX	3038	Salirhabdus euzebyi	23.3	0.0226	0.0195
1	ORYLUX	3038	Salirhabdus euzebyi	28.9	0.0309	0.02
1	ORYLUX	3038	Salirhabdus euzebyi	26.3	0.0315	0.0203
1	ORYLUX	3038	Salirhabdus euzebyi	27.3	0.0294	0.0204
1	ORYLUX	3038	Salirhabdus euzebyi	33	0.0472	0.043
1	ORYLUX	3038	Salirhabdus euzebyi	35.7	0.0589	0.0567
1	ORYLUX	3049	Priestia megaterium	27.2	0.0351	0.0099
1	ORYLUX	3049	Priestia megaterium	25.3	0.0231	0.0136
1	ORYLUX	3049	Priestia megaterium	27.2	0.0374	0.015
1	ORYLUX	3049	Priestia megaterium	29.2	0.0339	0.0186
1	ORYLUX	3049	Priestia megaterium	29.4	0.0345	0.0187
1	ORYLUX	3049	Priestia megaterium	26.4	0.0354	0.02
1	ORYLUX	3049	Priestia megaterium	25.5	0.0368	0.0206
1	ORYLUX	3049	Priestia megaterium	26.3	0.0318	0.0207
1	ORYLUX	3049	Priestia megaterium	26.5	0.0275	0.0207
1	ORYLUX	3049	Priestia megaterium	22.4	0.0412	0.0213
1	ORYLUX	3049	Priestia megaterium	27.3	0.0397	0.0223
1	ORYLUX	3049	Priestia megaterium	29	0.0417	0.0247
1	ORYLUX	3059	Sphingomonas azotifigens	35.6	0.0278	0.0157
1	ORYLUX	3059	Sphingomonas azotifigens	27.2	0.0343	0.0161
1	ORYLUX	3059	Sphingomonas azotifigens	25.8	0.0276	0.0162
1	ORYLUX	3059	Sphingomonas azotifigens	24	0.0341	0.0166
1	ORYLUX	3059	Sphingomonas azotifigens	26.1	0.0309	0.0171
1	ORYLUX	3059	Sphingomonas azotifigens	24.7	0.0278	0.0173
1	ORYLUX	3059	Sphingomonas azotifigens	23.1	0.0282	0.0204
1	ORYLUX	3059	Sphingomonas azotifigens	25.7	0.0366	0.0226
1	ORYLUX	3059	Sphingomonas azotifigens	27	0.0312	0.0258
1	ORYLUX	3059	Sphingomonas azotifigens	28.5	0.045	0.0288
1	ORYLUX	3059	Sphingomonas azotifigens	29.2	0.0602	0.0422
1	ORYLUX	3059	Sphingomonas azotifigens	34.5	0.0772	0.0468
1	ORYLUX	3060	Sinomonas flava	13	0.01	0.0056
1	ORYLUX	3060	Sinomonas flava	21.5	0.0178	0.0096
1	ORYLUX	3060	Sinomonas flava	18.5	0.0154	0.01
1	ORYLUX	3060	Sinomonas flava	19.4	0.0178	0.011
1	ORYLUX	3060	Sinomonas flava	26.5	0.0468	0.0114
1	ORYLUX	3060	Sinomonas flava	24.4	0.0224	0.0157
1	ORYLUX	3060	Sinomonas flava	29.1	0.0379	0.0202
1	ORYLUX	3060	Sinomonas flava	25.4	0.0421	0.0215
1	ORYLUX	3060	Sinomonas flava	30.6	0.0479	0.0255
1	ORYLUX	3060	Sinomonas flava	34.5	0.0632	0.039
1	ORYLUX	3060	Sinomonas flava	NA	NA	NA
1	ORYLUX	3060	Sinomonas flava	NA	NA	NA
1	ORYLUX	3132	Solitalea canadensis	18	0.0162	0.0098
1	ORYLUX	3132	Solitalea canadensis	30.7	0.0128	0.0108
1	ORYLUX	3132	Solitalea canadensis	26.5	0.0234	0.0109
1	ORYLUX	3132	Solitalea canadensis	19	0.0192	0.012
1	ORYLUX	3132	Solitalea canadensis	26.3	0.026	0.0151
1	ORYLUX	3132	Solitalea canadensis	30.1	0.0272	0.0156
1	ORYLUX	3132	Solitalea canadensis	23.8	0.0321	0.0166
1	ORYLUX	3132	Solitalea canadensis	29.4	0.0337	0.0194
1	ORYLUX	3132	Solitalea canadensis	26	0.0375	0.0206
1	ORYLUX	3132	Solitalea canadensis	29.3	0.0389	0.0212
1	ORYLUX	3132	Solitalea canadensis	28.5	0.0358	0.0214
1	ORYLUX	3132	Solitalea canadensis	27.1	0.0348	0.0221
1	ORYLUX	3168	Chromobacterium violaceum	25.2	0.026	0.0156
1	ORYLUX	3168	Chromobacterium violaceum	26	0.0269	0.0158
1	ORYLUX	3168	Chromobacterium violaceum	23.5	0.0226	0.0161
1	ORYLUX	3168	Chromobacterium violaceum	23	0.0276	0.0173
1	ORYLUX	3168	Chromobacterium violaceum	29.7	0.0265	0.0187
1	ORYLUX	3168	Chromobacterium violaceum	28	0.0291	0.0209
1	ORYLUX	3168	Chromobacterium violaceum	26	0.0274	0.0234
1	ORYLUX	3168	Chromobacterium violaceum	33.5	0.0454	0.024
1	ORYLUX	3168	Chromobacterium violaceum	28	0.0351	0.0259
1	ORYLUX	3168	Chromobacterium violaceum	31.5	0.042	0.0265
1	ORYLUX	3168	Chromobacterium violaceum	32	0.05	0.0277
1	ORYLUX	3168	Chromobacterium violaceum	28.7	0.0452	0.029
1	ORYLUX	3173	Phytobacter diazotrophicus	20.6	0.0147	0.0098
1	ORYLUX	3173	Phytobacter diazotrophicus	22.5	0.0185	0.0109
1	ORYLUX	3173	Phytobacter diazotrophicus	28.2	0.0316	0.0145
1	ORYLUX	3173	Phytobacter diazotrophicus	23.2	0.0296	0.0165
1	ORYLUX	3173	Phytobacter diazotrophicus	23.8	0.0322	0.0166
1	ORYLUX	3173	Phytobacter diazotrophicus	28	0.0308	0.0184
1	ORYLUX	3173	Phytobacter diazotrophicus	31.7	0.0367	0.0211
1	ORYLUX	3173	Phytobacter diazotrophicus	32	0.0556	0.0262
1	ORYLUX	3173	Phytobacter diazotrophicus	34.2	0.0448	0.0266
1	ORYLUX	3173	Phytobacter diazotrophicus	29.4	0.0504	0.0269
1	ORYLUX	3173	Phytobacter diazotrophicus	33	0.0598	0.0372
1	ORYLUX	3173	Phytobacter diazotrophicus	36.7	0.0928	0.0507
1	ORYLUX	3180	Ralstonia insidiosa	29.1	0.0351	0.0156
1	ORYLUX	3180	Ralstonia insidiosa	26.3	0.0441	0.016
1	ORYLUX	3180	Ralstonia insidiosa	26	0.0325	0.0175
1	ORYLUX	3180	Ralstonia insidiosa	34.6	0.0331	0.0214
1	ORYLUX	3180	Ralstonia insidiosa	29.3	0.0407	0.022
1	ORYLUX	3180	Ralstonia insidiosa	26.6	0.029	0.0234
1	ORYLUX	3180	Ralstonia insidiosa	36	0.042	0.0238
1	ORYLUX	3180	Ralstonia insidiosa	32.4	0.0564	0.0255
1	ORYLUX	3180	Ralstonia insidiosa	29.3	0.0488	0.0277
1	ORYLUX	3180	Ralstonia insidiosa	33.3	0.0629	0.0297
1	ORYLUX	3180	Ralstonia insidiosa	29.7	0.0616	0.0305
1	ORYLUX	3180	Ralstonia insidiosa	34.5	0.0576	0.0346
1	ORYLUX	3185	Microbacterium azadirachtae	18.4	0.0165	0.0092
1	ORYLUX	3185	Microbacterium azadirachtae	12.7	0.0143	0.0098
1	ORYLUX	3185	Microbacterium azadirachtae	26.2	0.0252	0.01
1	ORYLUX	3185	Microbacterium azadirachtae	21.6	0.0205	0.0102
1	ORYLUX	3185	Microbacterium azadirachtae	33.3	0.013	0.0103
1	ORYLUX	3185	Microbacterium azadirachtae	21.7	0.0187	0.0104
1	ORYLUX	3185	Microbacterium azadirachtae	26.5	0.0281	0.0124
1	ORYLUX	3185	Microbacterium azadirachtae	23.5	0.0263	0.0129
1	ORYLUX	3185	Microbacterium azadirachtae	26.5	0.0272	0.0144
1	ORYLUX	3185	Microbacterium azadirachtae	25.1	0.0314	0.0194
1	ORYLUX	3185	Microbacterium azadirachtae	27.2	0.0482	0.0248
1	ORYLUX	3185	Microbacterium azadirachtae	29	0.0596	0.0378
1	ORYLUX	3267	Bradyrhizobium ORS278	29.3	0.02	0.0093
1	ORYLUX	3267	Bradyrhizobium ORS279	27	0.0193	0.0101
1	ORYLUX	3267	Bradyrhizobium ORS280	21.3	0.023	0.0105
1	ORYLUX	3267	Bradyrhizobium ORS281	24.6	0.0252	0.0105
1	ORYLUX	3267	Bradyrhizobium ORS282	21.1	0.0224	0.0132
1	ORYLUX	3267	Bradyrhizobium ORS283	23.4	0.0232	0.0136
1	ORYLUX	3267	Bradyrhizobium ORS284	23.5	0.0311	0.0147
1	ORYLUX	3267	Bradyrhizobium ORS285	22	0.0304	0.0162
1	ORYLUX	3267	Bradyrhizobium ORS286	24.4	0.0264	0.0165
1	ORYLUX	3267	Bradyrhizobium ORS287	25	0.0347	0.0189
1	ORYLUX	3267	Bradyrhizobium ORS288	25.3	0.0419	0.0288
1	ORYLUX	3267	Bradyrhizobium ORS289	26.9	0.0545	0.0358
1	ORYLUX	3269	Azospirillum sp B510	24.3	0.0212	0.0121
1	ORYLUX	3269	Azospirillum sp B511	27	0.0227	0.0125
1	ORYLUX	3269	Azospirillum sp B512	29	0.0212	0.0129
1	ORYLUX	3269	Azospirillum sp B513	25.5	0.0258	0.0132
1	ORYLUX	3269	Azospirillum sp B514	25	0.027	0.0134
1	ORYLUX	3269	Azospirillum sp B515	30.2	0.0271	0.0138
1	ORYLUX	3269	Azospirillum sp B516	25.6	0.0219	0.0146
1	ORYLUX	3269	Azospirillum sp B517	25.6	0.0267	0.0152
1	ORYLUX	3269	Azospirillum sp B518	27.5	0.0288	0.0167
1	ORYLUX	3269	Azospirillum sp B519	27.2	0.0336	0.0186
1	ORYLUX	3269	Azospirillum sp B520	24.9	0.0301	0.0193
1	ORYLUX	3269	Azospirillum sp B521	24.2	0.0428	0.0305
1	ORYLUX	ctrl1	Contrôle1	22	0.0204	0.0041
1	ORYLUX	ctrl1	Contrôle1	23.4	0.0226	0.0099
1	ORYLUX	ctrl1	Contrôle1	22.8	0.0232	0.0106
1	ORYLUX	ctrl1	Contrôle1	25.3	0.0302	0.0151
1	ORYLUX	ctrl1	Contrôle1	24	0.0258	0.0156
1	ORYLUX	ctrl1	Contrôle1	29	0.0406	0.0186
1	ORYLUX	ctrl1	Contrôle1	28.7	0.035	0.0195
1	ORYLUX	ctrl1	Contrôle1	27.3	0.0328	0.0201
1	ORYLUX	ctrl1	Contrôle1	30.6	0.0413	0.0216
1	ORYLUX	ctrl1	Contrôle1	34.2	0.0476	0.0287
1	ORYLUX	ctrl1	Contrôle1	36	0.0647	0.033
1	ORYLUX	ctrl1	Contrôle1	NA	NA	NA
2	ORYLUX	ctrl2	Contrôle2	43	0.0807	0.0154
2	ORYLUX	ctrl2	Contrôle2	28.7	0.0366	0.0169
2	ORYLUX	ctrl2	Contrôle2	34.6	0.0588	0.0177
2	ORYLUX	ctrl2	Contrôle2	30.8	0.0444	0.0206
2	ORYLUX	ctrl2	Contrôle2	28	0.0398	0.0218
2	ORYLUX	ctrl2	Contrôle2	31.4	0.0493	0.0224
2	ORYLUX	ctrl2	Contrôle2	33.7	0.0488	0.0232
2	ORYLUX	ctrl2	Contrôle2	31.3	0.0431	0.0245
2	ORYLUX	ctrl2	Contrôle2	34.2	0.0533	0.0272
2	ORYLUX	ctrl2	Contrôle2	34.2	0.0568	0.0319
2	ORYLUX	ctrl2	Contrôle2	35.7	0.0393	0.0331
2	ORYLUX	ctrl2	Contrôle2	37.1	0.072	0.0382
2	TS2	23	Paraburkholderia phytofirmans PsJN	31.7	0.0547	0.0306
2	TS2	23	Paraburkholderia phytofirmans PsJN	31.5	0.0578	0.0313
2	TS2	23	Paraburkholderia phytofirmans PsJN	30.7	0.0522	0.0267
2	TS2	23	Paraburkholderia phytofirmans PsJN	30.3	0.0576	0.0241
2	TS2	23	Paraburkholderia phytofirmans PsJN	28.7	0.0464	0.0213
2	TS2	23	Paraburkholderia phytofirmans PsJN	28.5	0.0453	0.0244
2	TS2	23	Paraburkholderia phytofirmans PsJN	28.2	0.044	0.0258
2	TS2	23	Paraburkholderia phytofirmans PsJN	26	0.0418	0.0214
2	TS2	23	Paraburkholderia phytofirmans PsJN	25	0.0347	0.018
2	TS2	23	Paraburkholderia phytofirmans PsJN	25	0.0343	0.0146
2	TS2	23	Paraburkholderia phytofirmans PsJN	24.6	0.0597	0.0288
2	TS2	23	Paraburkholderia phytofirmans PsJN	24.5	0.0264	0.0148
2	TS2	44	Herbaspirillum seropedicae SmR1	34.6	0.0568	0.0273
2	TS2	44	Herbaspirillum seropedicae SmR2	32	0.0475	0.0202
2	TS2	44	Herbaspirillum seropedicae SmR3	31.7	0.0615	0.0265
2	TS2	44	Herbaspirillum seropedicae SmR4	31	0.051	0.0201
2	TS2	44	Herbaspirillum seropedicae SmR5	30.7	0.0477	0.0212
2	TS2	44	Herbaspirillum seropedicae SmR6	30.1	0.0519	0.0209
2	TS2	44	Herbaspirillum seropedicae SmR7	29	0.0441	0.0221
2	TS2	44	Herbaspirillum seropedicae SmR8	27.5	0.0432	0.0156
2	TS2	44	Herbaspirillum seropedicae SmR9	26.5	0.0351	0.0144
2	TS2	44	Herbaspirillum seropedicae SmR10	26.3	0.0351	0.0171
2	TS2	44	Herbaspirillum seropedicae SmR11	23.5	0.0295	0.0178
2	TS2	44	Herbaspirillum seropedicae SmR12	22.5	0.0437	0.0199
2	TS2	1108	Paraburkholderia kururiensis	37.1	0.0695	0.0235
2	TS2	1108	Paraburkholderia kururiensis	34.6	0.0609	0.0247
2	TS2	1108	Paraburkholderia kururiensis	34.5	0.0592	0.0188
2	TS2	1108	Paraburkholderia kururiensis	33.4	0.0405	0.0115
2	TS2	1108	Paraburkholderia kururiensis	32.2	0.0428	0.0168
2	TS2	1108	Paraburkholderia kururiensis	31.6	0.0431	0.0174
2	TS2	1108	Paraburkholderia kururiensis	31.5	0.0418	0.0134
2	TS2	1108	Paraburkholderia kururiensis	31.2	0.0713	0.0313
2	TS2	1108	Paraburkholderia kururiensis	30.5	0.0538	0.0187
2	TS2	1108	Paraburkholderia kururiensis	30	0.0433	0.0165
2	TS2	1108	Paraburkholderia kururiensis	29.8	0.0412	0.0196
2	TS2	1108	Paraburkholderia kururiensis	29.5	0.042	0.0165
2	TS2	1140	Peribacillus asahii	34.5	0.066	0.035
2	TS2	1140	Peribacillus asahii	34	0.0469	0.0252
2	TS2	1140	Peribacillus asahii	33.7	0.0672	0.0309
2	TS2	1140	Peribacillus asahii	33.3	0.056	0.0259
2	TS2	1140	Peribacillus asahii	31.7	0.0547	0.0254
2	TS2	1140	Peribacillus asahii	31.6	0.0461	0.0287
2	TS2	1140	Peribacillus asahii	31	0.0453	0.0236
2	TS2	1140	Peribacillus asahii	28.5	0.036	0.0227
2	TS2	1140	Peribacillus asahii	27.9	0.0455	0.0273
2	TS2	1140	Peribacillus asahii	27.4	0.0473	0.0242
2	TS2	1140	Peribacillus asahii	27.1	0.0452	0.0197
2	TS2	1140	Peribacillus asahii	26.8	0.0398	0.0268
2	TS2	1146	Neobacillus drentensis	34.2	0.0632	0.0269
2	TS2	1146	Neobacillus drentensis	33.7	0.0554	0.0267
2	TS2	1146	Neobacillus drentensis	33	0.0637	0.0309
2	TS2	1146	Neobacillus drentensis	31.2	0.0605	0.0282
2	TS2	1146	Neobacillus drentensis	30.5	0.0515	0.0284
2	TS2	1146	Neobacillus drentensis	30.2	0.05	0.0184
2	TS2	1146	Neobacillus drentensis	30.1	0.0614	0.0366
2	TS2	1146	Neobacillus drentensis	29.6	0.0514	0.0233
2	TS2	1146	Neobacillus drentensis	29.3	0.0517	0.0281
2	TS2	1146	Neobacillus drentensis	28.8	0.0721	0.0453
2	TS2	1146	Neobacillus drentensis	28.5	0.0459	0.0212
2	TS2	1146	Neobacillus drentensis	27.7	0.0444	0.0228
2	TS2	1172	Sphingobium lactosutens	35	0.0481	0.0181
2	TS2	1172	Sphingobium lactosutens	34.1	0.0507	0.0236
2	TS2	1172	Sphingobium lactosutens	33.3	0.0526	0.0244
2	TS2	1172	Sphingobium lactosutens	32	0.0508	0.0296
2	TS2	1172	Sphingobium lactosutens	32	0.0446	0.0251
2	TS2	1172	Sphingobium lactosutens	31.9	0.0528	0.0421
2	TS2	1172	Sphingobium lactosutens	29.1	0.0495	0.0196
2	TS2	1172	Sphingobium lactosutens	29	0.047	0.0261
2	TS2	1172	Sphingobium lactosutens	27.5	0.0347	0.0196
2	TS2	1172	Sphingobium lactosutens	27	0.0302	0.0151
2	TS2	1172	Sphingobium lactosutens	26.6	0.0368	0.0171
2	TS2	1172	Sphingobium lactosutens	25.9	0.0339	0.0166
2	TS2	1178	Bacillus subtilis	33	0.052	0.0317
2	TS2	1178	Bacillus subtilis	28.8	0.0485	0.02
2	TS2	1178	Bacillus subtilis	28.2	0.0353	0.019
2	TS2	1178	Bacillus subtilis	26.6	0.0414	0.0255
2	TS2	1178	Bacillus subtilis	26.5	0.0314	0.0144
2	TS2	1178	Bacillus subtilis	26.2	0.0399	0.0227
2	TS2	1178	Bacillus subtilis	26	0.0433	0.026
2	TS2	1178	Bacillus subtilis	26	0.0353	0.0214
2	TS2	1178	Bacillus subtilis	25	0.031	0.0243
2	TS2	1178	Bacillus subtilis	24.4	0.019	0.0105
2	TS2	1178	Bacillus subtilis	23.7	0.0318	0.0258
2	TS2	1178	Bacillus subtilis	23.7	0.0238	0.0136
2	TS2	1219	Azorhizobium caulinodans	36	0.0672	0.0336
2	TS2	1219	Azorhizobium caulinodans	35.2	0.0682	0.0382
2	TS2	1219	Azorhizobium caulinodans	35	0.0668	0.0441
2	TS2	1219	Azorhizobium caulinodans	34.5	0.0771	0.046
2	TS2	1219	Azorhizobium caulinodans	34.5	0.0631	0.0382
2	TS2	1219	Azorhizobium caulinodans	32.7	0.0575	0.0273
2	TS2	1219	Azorhizobium caulinodans	32.6	0.0544	0.0293
2	TS2	1219	Azorhizobium caulinodans	32.5	0.0564	0.0331
2	TS2	1219	Azorhizobium caulinodans	32.5	0.054	0.0298
2	TS2	1219	Azorhizobium caulinodans	32	0.078	0.0594
2	TS2	1219	Azorhizobium caulinodans	30.6	0.05	0.0333
2	TS2	1219	Azorhizobium caulinodans	29.7	0.0352	0.0266
2	TS2	1271	Arthrobacter pascens	32.8	0.066	0.0404
2	TS2	1271	Arthrobacter pascens	32.7	0.0682	0.0338
2	TS2	1271	Arthrobacter pascens	32.2	0.0695	0.0487
2	TS2	1271	Arthrobacter pascens	32	0.0685	0.04
2	TS2	1271	Arthrobacter pascens	31.7	0.0528	0.0317
2	TS2	1271	Arthrobacter pascens	31.5	0.0548	0.0344
2	TS2	1271	Arthrobacter pascens	31	0.0722	0.0402
2	TS2	1271	Arthrobacter pascens	31	0.0592	0.039
2	TS2	1271	Arthrobacter pascens	30.1	0.056	0.0323
2	TS2	1271	Arthrobacter pascens	28.7	0.0436	0.021
2	TS2	1271	Arthrobacter pascens	28.4	0.0495	0.0292
2	TS2	1271	Arthrobacter pascens	26.8	0.0426	0.0278
2	TS2	1282	Herbaspirillum sp	34.3	0.0638	0.0384
2	TS2	1282	Herbaspirillum sp	34.2	0.0731	0.0387
2	TS2	1282	Herbaspirillum sp	34.1	0.0649	0.0381
2	TS2	1282	Herbaspirillum sp	32.9	0.066	0.0356
2	TS2	1282	Herbaspirillum sp	32.3	0.0574	0.032
2	TS2	1282	Herbaspirillum sp	30.1	0.0495	0.0245
2	TS2	1282	Herbaspirillum sp	29.9	0.0607	0.0364
2	TS2	1282	Herbaspirillum sp	29.3	0.0544	0.0247
2	TS2	1282	Herbaspirillum sp	27.9	0.0502	0.0325
2	TS2	1282	Herbaspirillum sp	27.3	0.0443	0.0197
2	TS2	1282	Herbaspirillum sp	27.1	0.0455	0.0192
2	TS2	1282	Herbaspirillum sp	27	0.0385	0.0202
2	TS2	1334	Paraburkholderia caribensis	37.5	0.0702	0.0415
2	TS2	1334	Paraburkholderia caribensis	36.5	0.0644	0.039
2	TS2	1334	Paraburkholderia caribensis	33	0.0562	0.0349
2	TS2	1334	Paraburkholderia caribensis	32.7	0.0669	0.0335
2	TS2	1334	Paraburkholderia caribensis	32.7	0.056	0.0383
2	TS2	1334	Paraburkholderia caribensis	32.1	0.0541	0.0303
2	TS2	1334	Paraburkholderia caribensis	31.5	0.0588	0.0374
2	TS2	1334	Paraburkholderia caribensis	30	0.0445	0.0233
2	TS2	1334	Paraburkholderia caribensis	27.8	0.0455	0.0339
2	TS2	1334	Paraburkholderia caribensis	27.6	0.0568	0.021
2	TS2	1334	Paraburkholderia caribensis	27	0.0464	0.0329
2	TS2	1334	Paraburkholderia caribensis	25.7	0.0423	0.0341
2	TS2	1335	Burkholderia vietnamiensis	33.2	0.0605	0.0332
2	TS2	1335	Burkholderia vietnamiensis	33.2	0.0575	0.0312
2	TS2	1335	Burkholderia vietnamiensis	30.5	0.0501	0.0274
2	TS2	1335	Burkholderia vietnamiensis	30.4	0.043	0.0184
2	TS2	1335	Burkholderia vietnamiensis	30.3	0.0408	0.0262
2	TS2	1335	Burkholderia vietnamiensis	29.6	0.0491	0.0239
2	TS2	1335	Burkholderia vietnamiensis	27.5	0.0333	0.0187
2	TS2	1335	Burkholderia vietnamiensis	27.3	0.0444	0.0248
2	TS2	1335	Burkholderia vietnamiensis	26.4	0.0344	0.0185
2	TS2	1335	Burkholderia vietnamiensis	25.5	0.04	0.02
2	TS2	1335	Burkholderia vietnamiensis	25.4	0.0266	0.0164
2	TS2	1335	Burkholderia vietnamiensis	20.2	0.0325	0.0181
2	TS2	1353	Pseudomonas sp	34.8	0.0645	0.0216
2	TS2	1353	Pseudomonas sp	32.5	0.0556	0.0193
2	TS2	1353	Pseudomonas sp	32.5	0.0515	0.0232
2	TS2	1353	Pseudomonas sp	31.8	0.0585	0.0226
2	TS2	1353	Pseudomonas sp	31.5	0.0578	0.0329
2	TS2	1353	Pseudomonas sp	30.7	0.0617	0.0251
2	TS2	1353	Pseudomonas sp	30.4	0.0511	0.0245
2	TS2	1353	Pseudomonas sp	29.2	0.0499	0.0221
2	TS2	1353	Pseudomonas sp	26.4	0.0546	0.0299
2	TS2	1353	Pseudomonas sp	25.4	0.039	0.02
2	TS2	1353	Pseudomonas sp	25.3	0.0351	0.0157
2	TS2	1353	Pseudomonas sp	25.1	0.0333	0.0173
2	TS2	1395	Pseudomonas oryzihabitans	30.1	0.0737	0.0378
2	TS2	1395	Pseudomonas oryzihabitans	28	0.0515	0.0324
2	TS2	1395	Pseudomonas oryzihabitans	27.3	0.033	0.0184
2	TS2	1395	Pseudomonas oryzihabitans	27.1	0.0341	0.0208
2	TS2	1395	Pseudomonas oryzihabitans	26.1	0.0452	0.0245
2	TS2	1395	Pseudomonas oryzihabitans	26	0.0316	0.0189
2	TS2	1395	Pseudomonas oryzihabitans	25.1	0.022	0.0169
2	TS2	1395	Pseudomonas oryzihabitans	24.5	0.043	0.025
2	TS2	1395	Pseudomonas oryzihabitans	24.4	0.0422	0.0286
2	TS2	1395	Pseudomonas oryzihabitans	23.8	0.0467	0.0301
2	TS2	1395	Pseudomonas oryzihabitans	22.7	0.03	0.0178
2	TS2	1395	Pseudomonas oryzihabitans	21.6	0.028	0.0158
2	TS2	1460	Caulobacter vibrioides	35.8	0.0746	0.0317
2	TS2	1460	Caulobacter vibrioides	34.2	0.0648	0.0322
2	TS2	1460	Caulobacter vibrioides	34.1	0.0704	0.0324
2	TS2	1460	Caulobacter vibrioides	33.6	0.0586	0.0302
2	TS2	1460	Caulobacter vibrioides	32.2	0.0692	0.04
2	TS2	1460	Caulobacter vibrioides	32.2	0.055	0.0286
2	TS2	1460	Caulobacter vibrioides	32.2	0.0448	0.0213
2	TS2	1460	Caulobacter vibrioides	31.2	0.055	0.0304
2	TS2	1460	Caulobacter vibrioides	31	0.0575	0.0292
2	TS2	1460	Caulobacter vibrioides	31	0.0572	0.0257
2	TS2	1460	Caulobacter vibrioides	29.6	0.051	0.023
2	TS2	1460	Caulobacter vibrioides	29	0.0475	0.0237
2	TS2	1522	Cupriavidus taiwanensis	37.1	0.0767	0.0419
2	TS2	1522	Cupriavidus taiwanensis	36.7	0.061	0.0245
2	TS2	1522	Cupriavidus taiwanensis	36	0.057	0.0323
2	TS2	1522	Cupriavidus taiwanensis	35.5	0.0685	0.0274
2	TS2	1522	Cupriavidus taiwanensis	35.4	0.0498	0.0237
2	TS2	1522	Cupriavidus taiwanensis	35.2	0.0675	0.0383
2	TS2	1522	Cupriavidus taiwanensis	34.6	0.0564	0.0228
2	TS2	1522	Cupriavidus taiwanensis	34.2	0.0664	0.0298
2	TS2	1522	Cupriavidus taiwanensis	34.2	0.0544	0.0275
2	TS2	1522	Cupriavidus taiwanensis	31.8	0.0537	0.0281
2	TS2	1522	Cupriavidus taiwanensis	25.9	0.0514	0.0231
2	TS2	1522	Cupriavidus taiwanensis	24.2	0.0324	0.0195
2	TS2	1654	Terribacillus saccharophilus	35.5	0.0665	0.0329
2	TS2	1654	Terribacillus saccharophilus	33.6	0.0513	0.0266
2	TS2	1654	Terribacillus saccharophilus	33	0.0588	0.0317
2	TS2	1654	Terribacillus saccharophilus	31.8	0.0556	0.027
2	TS2	1654	Terribacillus saccharophilus	31.5	0.0478	0.0264
2	TS2	1654	Terribacillus saccharophilus	31.5	0.046	0.0204
2	TS2	1654	Terribacillus saccharophilus	30.8	0.067	0.0374
2	TS2	1654	Terribacillus saccharophilus	29.2	0.0631	0.0371
2	TS2	1654	Terribacillus saccharophilus	29.2	0.0362	0.0241
2	TS2	1654	Terribacillus saccharophilus	29.1	0.0486	0.0254
2	TS2	1654	Terribacillus saccharophilus	28.7	0.043	0.0203
2	TS2	1654	Terribacillus saccharophilus	28	0.036	0.0187
2	TS2	1663	Fictibacillus rigui	33.4	0.0518	0.027
2	TS2	1663	Fictibacillus rigui	33.1	0.0601	0.0304
2	TS2	1663	Fictibacillus rigui	32.5	0.0607	0.0319
2	TS2	1663	Fictibacillus rigui	31.7	0.0534	0.025
2	TS2	1663	Fictibacillus rigui	31.5	0.0552	0.0307
2	TS2	1663	Fictibacillus rigui	30.1	0.0635	0.0414
2	TS2	1663	Fictibacillus rigui	29.7	0.0316	0.018
2	TS2	1663	Fictibacillus rigui	29.5	0.0456	0.0215
2	TS2	1663	Fictibacillus rigui	29	0.0719	0.0436
2	TS2	1663	Fictibacillus rigui	28.7	0.0402	0.0236
2	TS2	1663	Fictibacillus rigui	25.5	0.0306	0.023
2	TS2	1663	Fictibacillus rigui	25	0.0266	0.0153
2	TS2	1803	Enterobacter mori	34.1	0.055	0.025
2	TS2	1803	Enterobacter mori	33.8	0.0539	0.0208
2	TS2	1803	Enterobacter mori	33.6	0.045	0.0187
2	TS2	1803	Enterobacter mori	33.1	0.0539	0.0244
2	TS2	1803	Enterobacter mori	31.6	0.0502	0.0223
2	TS2	1803	Enterobacter mori	31.5	0.0524	0.0217
2	TS2	1803	Enterobacter mori	31.3	0.0468	0.0218
2	TS2	1803	Enterobacter mori	30.9	0.048	0.0168
2	TS2	1803	Enterobacter mori	30	0.0418	0.0213
2	TS2	1803	Enterobacter mori	28.5	0.0454	0.0181
2	TS2	1803	Enterobacter mori	28.1	0.029	0.0149
2	TS2	1803	Enterobacter mori	26.2	0.0225	0.0131
2	TS2	1829	Phyllobacterium loti	31.6	0.0631	0.0278
2	TS2	1829	Phyllobacterium loti	31.4	0.0563	0.0187
2	TS2	1829	Phyllobacterium loti	31.3	0.0574	0.0219
2	TS2	1829	Phyllobacterium loti	30.9	0.0488	0.0242
2	TS2	1829	Phyllobacterium loti	30	0.0497	0.0204
2	TS2	1829	Phyllobacterium loti	27	0.0332	0.0144
2	TS2	1829	Phyllobacterium loti	25.5	0.035	0.0164
2	TS2	1829	Phyllobacterium loti	24.1	0.0297	0.011
2	TS2	1829	Phyllobacterium loti	24	0.0268	0.0156
2	TS2	1829	Phyllobacterium loti	23.7	0.0715	0.0277
2	TS2	1829	Phyllobacterium loti	21.6	0.0319	0.0116
2	TS2	1829	Phyllobacterium loti	19	0.0255	0.0145
2	TS2	2260	Pseudomonas monteilii	38.9	0.0792	0.0356
2	TS2	2260	Pseudomonas monteilii	37.2	0.0677	0.04
2	TS2	2260	Pseudomonas monteilii	37.2	0.0657	0.0396
2	TS2	2260	Pseudomonas monteilii	36.2	0.0636	0.0344
2	TS2	2260	Pseudomonas monteilii	35.2	0.0527	0.0342
2	TS2	2260	Pseudomonas monteilii	34.1	0.056	0.0338
2	TS2	2260	Pseudomonas monteilii	32.1	0.0448	0.0275
2	TS2	2260	Pseudomonas monteilii	32	0.0431	0.0255
2	TS2	2260	Pseudomonas monteilii	31.7	0.0504	0.0368
2	TS2	2260	Pseudomonas monteilii	31.7	0.0468	0.0272
2	TS2	2260	Pseudomonas monteilii	28.8	0.0467	0.025
2	TS2	2260	Pseudomonas monteilii	28.5	0.04	0.0189
2	TS2	2269	Aquitalea pelogenes	34.9	0.0602	0.0272
2	TS2	2269	Aquitalea pelogenes	34.9	0.0582	0.0258
2	TS2	2269	Aquitalea pelogenes	34.8	0.0602	0.0256
2	TS2	2269	Aquitalea pelogenes	34.4	0.0565	0.0251
2	TS2	2269	Aquitalea pelogenes	34.2	0.0587	0.0254
2	TS2	2269	Aquitalea pelogenes	33.9	0.0603	0.0249
2	TS2	2269	Aquitalea pelogenes	33.3	0.0641	0.0274
2	TS2	2269	Aquitalea pelogenes	32.6	0.049	0.0213
2	TS2	2269	Aquitalea pelogenes	32.3	0.062	0.0342
2	TS2	2269	Aquitalea pelogenes	31.1	0.052	0.02
2	TS2	2269	Aquitalea pelogenes	30.9	0.0586	0.0215
2	TS2	2269	Aquitalea pelogenes	30	0.0464	0.0207
2	TS2	2270	Vogesella urethralis	34.2	0.061	0.0258
2	TS2	2270	Vogesella urethralis	32.5	0.0575	0.0251
2	TS2	2270	Vogesella urethralis	31.6	0.0576	0.0217
2	TS2	2270	Vogesella urethralis	30.2	0.0422	0.0162
2	TS2	2270	Vogesella urethralis	29.3	0.0497	0.022
2	TS2	2270	Vogesella urethralis	28.7	0.0421	0.0216
2	TS2	2270	Vogesella urethralis	28.6	0.0398	0.017
2	TS2	2270	Vogesella urethralis	28.3	0.0289	0.0141
2	TS2	2270	Vogesella urethralis	27.8	0.0422	0.0187
2	TS2	2270	Vogesella urethralis	26.7	0.0347	0.0144
2	TS2	2270	Vogesella urethralis	26.2	0.0377	0.0156
2	TS2	2270	Vogesella urethralis	25.5	0.0338	0.0118
2	TS2	2271	Kosakonia oryzendophytica	36	0.0592	0.0465
2	TS2	2271	Kosakonia oryzendophytica	33.8	0.0485	0.0265
2	TS2	2271	Kosakonia oryzendophytica	33.6	0.0641	0.0396
2	TS2	2271	Kosakonia oryzendophytica	33.2	0.064	0.0337
2	TS2	2271	Kosakonia oryzendophytica	32.8	0.0543	0.0307
2	TS2	2271	Kosakonia oryzendophytica	31.8	0.0592	0.0281
2	TS2	2271	Kosakonia oryzendophytica	30.7	0.0452	0.0244
2	TS2	2271	Kosakonia oryzendophytica	29.9	0.0373	0.0205
2	TS2	2271	Kosakonia oryzendophytica	28.2	0.0583	0.035
2	TS2	2271	Kosakonia oryzendophytica	27.5	0.0389	0.0206
2	TS2	2271	Kosakonia oryzendophytica	27.3	0.0385	0.0161
2	TS2	2271	Kosakonia oryzendophytica	26.8	0.0275	0.0181
1	TS2	2278	Priestia aryabhattai	34.3	0.0689	0.0313
1	TS2	2278	Priestia aryabhattai	33	0.0634	0.0274
1	TS2	2278	Priestia aryabhattai	31.5	0.0579	0.0219
1	TS2	2278	Priestia aryabhattai	31	0.0585	0.0188
1	TS2	2278	Priestia aryabhattai	30.8	0.0511	0.0166
1	TS2	2278	Priestia aryabhattai	29.6	0.054	0.0226
1	TS2	2278	Priestia aryabhattai	29.2	0.0434	0.0216
1	TS2	2278	Priestia aryabhattai	28.3	0.0496	0.0267
1	TS2	2278	Priestia aryabhattai	26.6	0.0469	0.02
1	TS2	2278	Priestia aryabhattai	26.3	0.0403	0.0183
1	TS2	2278	Priestia aryabhattai	26.3	0.0365	0.0176
1	TS2	2278	Priestia aryabhattai	26.2	0.047	0.0217
1	TS2	2295	Leclercia adecarboxylata	34.2	0.0634	0.0334
1	TS2	2295	Leclercia adecarboxylata	34	0.0718	0.0361
1	TS2	2295	Leclercia adecarboxylata	33.2	0.0643	0.0331
1	TS2	2295	Leclercia adecarboxylata	32.6	0.0668	0.0424
1	TS2	2295	Leclercia adecarboxylata	32.1	0.0549	0.0278
1	TS2	2295	Leclercia adecarboxylata	31.3	0.0529	0.0275
1	TS2	2295	Leclercia adecarboxylata	31.2	0.0511	0.0217
1	TS2	2295	Leclercia adecarboxylata	31	0.0523	0.0238
1	TS2	2295	Leclercia adecarboxylata	29.1	0.0517	0.0211
1	TS2	2295	Leclercia adecarboxylata	27.8	0.0301	0.0142
1	TS2	2295	Leclercia adecarboxylata	26.3	0.033	0.0135
1	TS2	2295	Leclercia adecarboxylata	26	0.0387	0.0194
1	TS2	2315	Pseudomonas taiwanensis	29.6	0.0541	0.0355
1	TS2	2315	Pseudomonas taiwanensis	29.2	0.053	0.0344
1	TS2	2315	Pseudomonas taiwanensis	29.2	0.0515	0.03
1	TS2	2315	Pseudomonas taiwanensis	29.2	0.0501	0.0371
1	TS2	2315	Pseudomonas taiwanensis	28.2	0.0527	0.0348
1	TS2	2315	Pseudomonas taiwanensis	25.8	0.0366	0.0177
1	TS2	2315	Pseudomonas taiwanensis	25.5	0.0263	0.0178
1	TS2	2315	Pseudomonas taiwanensis	24.7	0.0409	0.0217
1	TS2	2315	Pseudomonas taiwanensis	24.7	0.0309	0.0207
1	TS2	2315	Pseudomonas taiwanensis	23.5	0.0385	0.0234
1	TS2	2315	Pseudomonas taiwanensis	23.3	0.0265	0.0202
1	TS2	2315	Pseudomonas taiwanensis	22.7	0.0272	0.01
1	TS2	2636	Paraburkholderia kururiensis	29.2	0.0642	0.0332
1	TS2	2636	Paraburkholderia kururiensis	28.2	0.0529	0.027
1	TS2	2636	Paraburkholderia kururiensis	28	0.0484	0.0225
1	TS2	2636	Paraburkholderia kururiensis	27.2	0.0449	0.025
1	TS2	2636	Paraburkholderia kururiensis	27	0.0263	0.0151
1	TS2	2636	Paraburkholderia kururiensis	26.1	0.0537	0.036
1	TS2	2636	Paraburkholderia kururiensis	24.5	0.0342	0.023
1	TS2	2636	Paraburkholderia kururiensis	24	0.0452	0.0345
1	TS2	2636	Paraburkholderia kururiensis	24	0.036	0.0235
1	TS2	2636	Paraburkholderia kururiensis	24	0.0227	0.0116
1	TS2	2636	Paraburkholderia kururiensis	23.3	0.0328	0.0213
1	TS2	2636	Paraburkholderia kururiensis	23.2	0.0473	0.0363
1	TS2	2685	Rhizobium leucaenae	34.5	0.0685	0.0348
1	TS2	2685	Rhizobium leucaenae	33.3	0.0552	0.027
1	TS2	2685	Rhizobium leucaenae	31	0.058	0.0307
1	TS2	2685	Rhizobium leucaenae	30.8	0.0568	0.0277
1	TS2	2685	Rhizobium leucaenae	30.8	0.0514	0.026
1	TS2	2685	Rhizobium leucaenae	30.2	0.0528	0.0277
1	TS2	2685	Rhizobium leucaenae	29.7	0.0482	0.0211
1	TS2	2685	Rhizobium leucaenae	29.5	0.04	0.0183
1	TS2	2685	Rhizobium leucaenae	29	0.0484	0.0182
1	TS2	2685	Rhizobium leucaenae	28.5	0.0574	0.0334
1	TS2	2685	Rhizobium leucaenae	27.7	0.0475	0.0186
1	TS2	2685	Rhizobium leucaenae	27	0.0387	0.0223
1	TS2	2689	Paraburkholderia sacchari	30.4	0.0436	0.019
1	TS2	2689	Paraburkholderia sacchari	30.1	0.0628	0.0236
1	TS2	2689	Paraburkholderia sacchari	28.5	0.0572	0.027
1	TS2	2689	Paraburkholderia sacchari	28.4	0.0498	0.0204
1	TS2	2689	Paraburkholderia sacchari	27.3	0.0437	0.0241
1	TS2	2689	Paraburkholderia sacchari	26.9	0.0465	0.0205
1	TS2	2689	Paraburkholderia sacchari	26.7	0.0398	0.0221
1	TS2	2689	Paraburkholderia sacchari	26.2	0.0458	0.0205
1	TS2	2689	Paraburkholderia sacchari	26.1	0.0473	0.019
1	TS2	2689	Paraburkholderia sacchari	25.3	0.0649	0.0335
1	TS2	2689	Paraburkholderia sacchari	24.1	0.0269	0.0132
1	TS2	2689	Paraburkholderia sacchari	23.2	0.0362	0.0149
1	TS2	2708	Ralstonia pseudosolanacearum	32.7	0.061	0.0356
1	TS2	2708	Ralstonia pseudosolanacearum	28	0.0372	0.0196
1	TS2	2708	Ralstonia pseudosolanacearum	27.8	0.0325	0.0189
1	TS2	2708	Ralstonia pseudosolanacearum	27	0.0417	0.0248
1	TS2	2708	Ralstonia pseudosolanacearum	26.6	0.0378	0.0188
1	TS2	2708	Ralstonia pseudosolanacearum	26.3	0.0363	0.0195
1	TS2	2708	Ralstonia pseudosolanacearum	26.2	0.0354	0.0182
1	TS2	2708	Ralstonia pseudosolanacearum	25.2	0.0314	0.0188
1	TS2	2708	Ralstonia pseudosolanacearum	25	0.0403	0.0202
1	TS2	2708	Ralstonia pseudosolanacearum	24.4	0.0372	0.0225
1	TS2	2708	Ralstonia pseudosolanacearum	24.4	0.0257	0.0123
1	TS2	2708	Ralstonia pseudosolanacearum	23	0.0334	0.017
1	TS2	2713	Trinickia diaoshuihuensis	28.6	0.0569	0.0346
1	TS2	2713	Trinickia diaoshuihuensis	28.4	0.0488	0.0285
1	TS2	2713	Trinickia diaoshuihuensis	28.4	0.0444	0.0215
1	TS2	2713	Trinickia diaoshuihuensis	28.1	0.049	0.0301
1	TS2	2713	Trinickia diaoshuihuensis	27	0.0419	0.0274
1	TS2	2713	Trinickia diaoshuihuensis	26.5	0.0435	0.0254
1	TS2	2713	Trinickia diaoshuihuensis	25.7	0.0413	0.019
1	TS2	2713	Trinickia diaoshuihuensis	24.8	0.0394	0.0164
1	TS2	2713	Trinickia diaoshuihuensis	24.5	0.0431	0.0249
1	TS2	2713	Trinickia diaoshuihuensis	24.2	0.0386	0.0224
1	TS2	2713	Trinickia diaoshuihuensis	22.4	0.0264	0.0141
1	TS2	2713	Trinickia diaoshuihuensis	21.5	0.0231	0.0159
1	TS2	2722	Nitrospirillum amazonense	31.5	0.0498	0.026
1	TS2	2722	Nitrospirillum amazonense	30.9	0.0615	0.0358
1	TS2	2722	Nitrospirillum amazonense	30.7	0.0496	0.0284
1	TS2	2722	Nitrospirillum amazonense	30.5	0.0634	0.0374
1	TS2	2722	Nitrospirillum amazonense	30.3	0.0696	0.0377
1	TS2	2722	Nitrospirillum amazonense	29.7	0.0542	0.0331
1	TS2	2722	Nitrospirillum amazonense	29.5	0.0568	0.0326
1	TS2	2722	Nitrospirillum amazonense	29.3	0.062	0.0341
1	TS2	2722	Nitrospirillum amazonense	28.6	0.0502	0.0289
1	TS2	2722	Nitrospirillum amazonense	27	0.0488	0.0266
1	TS2	2722	Nitrospirillum amazonense	26.6	0.0443	0.0229
1	TS2	2722	Nitrospirillum amazonense	26.5	0.0417	0.0229
1	TS2	2745	Rhizobium straminoryzae	31	0.0522	0.0328
1	TS2	2745	Rhizobium straminoryzae	30.2	0.0586	0.0341
1	TS2	2745	Rhizobium straminoryzae	28.1	0.0498	0.0245
1	TS2	2745	Rhizobium straminoryzae	28	0.0416	0.0198
1	TS2	2745	Rhizobium straminoryzae	27.2	0.0444	0.0267
1	TS2	2745	Rhizobium straminoryzae	27	0.0514	0.0292
1	TS2	2745	Rhizobium straminoryzae	26	0.0412	0.024
1	TS2	2745	Rhizobium straminoryzae	25.8	0.0415	0.0257
1	TS2	2745	Rhizobium straminoryzae	25.5	0.0439	0.0292
1	TS2	2745	Rhizobium straminoryzae	24.6	0.0465	0.0321
1	TS2	2745	Rhizobium straminoryzae	24.1	0.0528	0.0377
1	TS2	2745	Rhizobium straminoryzae	23.6	0.0324	0.02
1	TS2	2917	Bacillus pumilus	34.2	0.088	0.035
1	TS2	2917	Bacillus pumilus	34.2	0.0706	0.0282
1	TS2	2917	Bacillus pumilus	33.5	0.0722	0.0281
1	TS2	2917	Bacillus pumilus	33.3	0.0597	0.0241
1	TS2	2917	Bacillus pumilus	33	0.0788	0.0386
1	TS2	2917	Bacillus pumilus	32.3	0.0795	0.0344
1	TS2	2917	Bacillus pumilus	32.3	0.0583	0.0274
1	TS2	2917	Bacillus pumilus	31.6	0.0729	0.0426
1	TS2	2917	Bacillus pumilus	31.3	0.0597	0.0291
1	TS2	2917	Bacillus pumilus	31.2	0.0549	0.0208
1	TS2	2917	Bacillus pumilus	30.5	0.0461	0.0186
1	TS2	2917	Bacillus pumilus	29.5	0.0629	0.0313
1	TS2	2954	Lysinibacillus fusiformis	32.9	0.0792	0.0356
1	TS2	2954	Lysinibacillus fusiformis	32.7	0.0705	0.0369
1	TS2	2954	Lysinibacillus fusiformis	32	0.0732	0.0381
1	TS2	2954	Lysinibacillus fusiformis	31.3	0.0654	0.0323
1	TS2	2954	Lysinibacillus fusiformis	29.9	0.0582	0.0265
1	TS2	2954	Lysinibacillus fusiformis	29.7	0.0541	0.0205
1	TS2	2954	Lysinibacillus fusiformis	29.3	0.0463	0.0192
1	TS2	2954	Lysinibacillus fusiformis	29.1	0.06	0.0306
1	TS2	2954	Lysinibacillus fusiformis	29.1	0.0578	0.0305
1	TS2	2954	Lysinibacillus fusiformis	28.4	0.0548	0.0267
1	TS2	2954	Lysinibacillus fusiformis	27.2	0.0546	0.0291
1	TS2	2954	Lysinibacillus fusiformis	24.6	0.0414	0.0158
1	TS2	2975	Ralstonia picketti	28.4	0.0511	0.0229
1	TS2	2975	Ralstonia picketti	27.4	0.0365	0.0152
1	TS2	2975	Ralstonia picketti	27.3	0.049	0.0236
1	TS2	2975	Ralstonia picketti	26.5	0.0336	0.0189
1	TS2	2975	Ralstonia picketti	26.4	0.0529	0.0272
1	TS2	2975	Ralstonia picketti	25.8	0.043	0.0178
1	TS2	2975	Ralstonia picketti	25.7	0.0414	0.0155
1	TS2	2975	Ralstonia picketti	24.1	0.0425	0.019
1	TS2	2975	Ralstonia picketti	24	0.0475	0.018
1	TS2	2975	Ralstonia picketti	24	0.0335	0.0169
1	TS2	2975	Ralstonia picketti	23.9	0.0389	0.0212
1	TS2	2975	Ralstonia picketti	23.6	0.0372	0.017
1	TS2	3002	Aquicella siphonis	35.2	0.0881	0.0481
1	TS2	3002	Aquicella siphonis	33.6	0.0631	0.0342
1	TS2	3002	Aquicella siphonis	33.5	0.0735	0.0429
1	TS2	3002	Aquicella siphonis	33	0.0687	0.0348
1	TS2	3002	Aquicella siphonis	31	0.0707	0.0329
1	TS2	3002	Aquicella siphonis	30	0.0542	0.0321
1	TS2	3002	Aquicella siphonis	29.9	0.0557	0.0342
1	TS2	3002	Aquicella siphonis	29.3	0.0531	0.0297
1	TS2	3002	Aquicella siphonis	29.2	0.0517	0.0301
1	TS2	3002	Aquicella siphonis	29.1	0.0608	0.0328
1	TS2	3002	Aquicella siphonis	29.1	0.0509	0.0272
1	TS2	3002	Aquicella siphonis	29	0.0591	0.036
1	TS2	3033	Burkholderia anthina	34.1	0.0735	0.0341
1	TS2	3033	Burkholderia anthina	33.5	0.0628	0.0291
1	TS2	3033	Burkholderia anthina	33	0.0646	0.0327
1	TS2	3033	Burkholderia anthina	31.6	0.0412	0.0251
1	TS2	3033	Burkholderia anthina	30.5	0.0643	0.0328
1	TS2	3033	Burkholderia anthina	28.5	0.0811	0.0481
1	TS2	3033	Burkholderia anthina	28.3	0.0474	0.0131
1	TS2	3033	Burkholderia anthina	26	0.0432	0.0237
1	TS2	3033	Burkholderia anthina	26	0.0388	0.0257
1	TS2	3033	Burkholderia anthina	25	0.0451	0.0273
1	TS2	3033	Burkholderia anthina	25	0.0359	0.0186
1	TS2	3033	Burkholderia anthina	24.3	0.0363	0.0191
1	TS2	3038	Salirhabdus euzebyi	30.7	0.0642	0.0325
1	TS2	3038	Salirhabdus euzebyi	30.6	0.0593	0.0325
1	TS2	3038	Salirhabdus euzebyi	28.1	0.0441	0.0228
1	TS2	3038	Salirhabdus euzebyi	26.4	0.0505	0.022
1	TS2	3038	Salirhabdus euzebyi	25.4	0.0417	0.0213
1	TS2	3038	Salirhabdus euzebyi	25.4	0.0236	0.0144
1	TS2	3038	Salirhabdus euzebyi	24.5	0.0415	0.0251
1	TS2	3038	Salirhabdus euzebyi	24.1	0.0329	0.0171
1	TS2	3038	Salirhabdus euzebyi	23.8	0.0403	0.0213
1	TS2	3038	Salirhabdus euzebyi	23.3	0.0335	0.0206
1	TS2	3038	Salirhabdus euzebyi	23.1	0.0307	0.0213
1	TS2	3038	Salirhabdus euzebyi	23	0.0353	0.02
1	TS2	3049	Priestia megaterium	32	0.068	0.0343
1	TS2	3049	Priestia megaterium	31.5	0.0555	0.0312
1	TS2	3049	Priestia megaterium	30.4	0.0674	0.0364
1	TS2	3049	Priestia megaterium	30.4	0.0611	0.0289
1	TS2	3049	Priestia megaterium	29.5	0.0521	0.0286
1	TS2	3049	Priestia megaterium	29.5	0.0488	0.0203
1	TS2	3049	Priestia megaterium	28.6	0.0591	0.0286
1	TS2	3049	Priestia megaterium	26.8	0.0368	0.0166
1	TS2	3049	Priestia megaterium	26.2	0.0593	0.0322
1	TS2	3049	Priestia megaterium	25.5	0.0267	0.0109
1	TS2	3049	Priestia megaterium	25.2	0.0424	0.0191
1	TS2	3049	Priestia megaterium	24.2	0.0411	0.0173
1	TS2	3059	Sphingomonas azotifigens	35.4	0.0759	0.0313
1	TS2	3059	Sphingomonas azotifigens	34.4	0.0722	0.0281
1	TS2	3059	Sphingomonas azotifigens	33.6	0.0741	0.0264
1	TS2	3059	Sphingomonas azotifigens	32.4	0.067	0.0326
1	TS2	3059	Sphingomonas azotifigens	32.2	0.0643	0.0319
1	TS2	3059	Sphingomonas azotifigens	32.1	0.058	0.0267
1	TS2	3059	Sphingomonas azotifigens	31.7	0.066	0.0257
1	TS2	3059	Sphingomonas azotifigens	31.4	0.0529	0.0231
1	TS2	3059	Sphingomonas azotifigens	30.3	0.0526	0.0188
1	TS2	3059	Sphingomonas azotifigens	30.2	0.0572	0.0276
1	TS2	3059	Sphingomonas azotifigens	29.8	0.05	0.0198
1	TS2	3059	Sphingomonas azotifigens	28.1	0.0494	0.0207
1	TS2	3060	Sinomonas flava	34	0.0743	0.0413
1	TS2	3060	Sinomonas flava	33	0.069	0.0291
1	TS2	3060	Sinomonas flava	32.5	0.0665	0.0364
1	TS2	3060	Sinomonas flava	32	0.0618	0.0326
1	TS2	3060	Sinomonas flava	31.2	0.0511	0.0273
1	TS2	3060	Sinomonas flava	30	0.0615	0.02
1	TS2	3060	Sinomonas flava	30	0.0499	0.0256
1	TS2	3060	Sinomonas flava	29.1	0.0407	0.0213
1	TS2	3060	Sinomonas flava	28.1	0.0422	0.013
1	TS2	3060	Sinomonas flava	27.1	0.0401	0.0273
1	TS2	3060	Sinomonas flava	26.8	0.0408	0.0211
1	TS2	3060	Sinomonas flava	25.7	0.0293	0.0164
2	TS2	3132	Solitalea canadensis	32.1	0.0321	0.0256
2	TS2	3132	Solitalea canadensis	31.7	0.0577	0.0241
2	TS2	3132	Solitalea canadensis	31.3	0.0499	0.0344
2	TS2	3132	Solitalea canadensis	31	0.0509	0.022
2	TS2	3132	Solitalea canadensis	30.9	0.053	0.0303
2	TS2	3132	Solitalea canadensis	28	0.0143	0.0057
2	TS2	3132	Solitalea canadensis	27.6	0.0513	0.0276
2	TS2	3132	Solitalea canadensis	27.6	0.0314	0.0181
2	TS2	3132	Solitalea canadensis	26.7	0.0289	0.00151
2	TS2	3132	Solitalea canadensis	25.6	0.0376	0.015
2	TS2	3132	Solitalea canadensis	25.2	0.0354	0.0155
2	TS2	3132	Solitalea canadensis	24.9	0.0371	0.0121
1	TS2	3168	Chromobacterium violaceum	30.4	0.0522	0.0295
1	TS2	3168	Chromobacterium violaceum	29.5	0.0551	0.0308
1	TS2	3168	Chromobacterium violaceum	29	0.0531	0.0315
1	TS2	3168	Chromobacterium violaceum	28.1	0.0496	0.0311
1	TS2	3168	Chromobacterium violaceum	27.3	0.0429	0.0171
1	TS2	3168	Chromobacterium violaceum	27.2	0.0458	0.0268
1	TS2	3168	Chromobacterium violaceum	26.4	0.039	0.0254
1	TS2	3168	Chromobacterium violaceum	26.1	0.0381	0.0243
1	TS2	3168	Chromobacterium violaceum	26.1	0.0292	0.0153
1	TS2	3168	Chromobacterium violaceum	26	0.026	0.0143
1	TS2	3168	Chromobacterium violaceum	25.6	0.0388	0.0221
1	TS2	3168	Chromobacterium violaceum	24.8	0.0492	0.0344
1	TS2	3173	Phytobacter diazotrophicus	33.5	0.0662	0.0346
1	TS2	3173	Phytobacter diazotrophicus	33.3	0.0691	0.0278
1	TS2	3173	Phytobacter diazotrophicus	32.4	0.0604	0.03
1	TS2	3173	Phytobacter diazotrophicus	32.3	0.0611	0.0288
1	TS2	3173	Phytobacter diazotrophicus	30.4	0.0605	0.0349
1	TS2	3173	Phytobacter diazotrophicus	29.9	0.0492	0.0257
1	TS2	3173	Phytobacter diazotrophicus	29.8	0.0518	0.0263
1	TS2	3173	Phytobacter diazotrophicus	29.1	0.0565	0.0373
1	TS2	3173	Phytobacter diazotrophicus	29	0.0267	0.011
1	TS2	3173	Phytobacter diazotrophicus	27	0.0409	0.0198
1	TS2	3173	Phytobacter diazotrophicus	26.3	0.0519	0.0329
1	TS2	3173	Phytobacter diazotrophicus	25.6	0.0401	0.0258
1	TS2	3180	Ralstonia insidiosa	31	0.0614	0.0313
1	TS2	3180	Ralstonia insidiosa	30.1	0.0521	0.0225
1	TS2	3180	Ralstonia insidiosa	28.8	0.043	0.0269
1	TS2	3180	Ralstonia insidiosa	27.8	0.0385	0.0241
1	TS2	3180	Ralstonia insidiosa	27.5	0.0422	0.0218
1	TS2	3180	Ralstonia insidiosa	27	0.0455	0.0268
1	TS2	3180	Ralstonia insidiosa	26.1	0.0255	0.0125
1	TS2	3180	Ralstonia insidiosa	26	0.0356	0.0185
1	TS2	3180	Ralstonia insidiosa	25.3	0.0325	0.0209
1	TS2	3180	Ralstonia insidiosa	25	0.0377	0.0213
1	TS2	3180	Ralstonia insidiosa	24.9	0.0343	0.0224
1	TS2	3180	Ralstonia insidiosa	24.5	0.0301	0.015
1	TS2	3185	Microbacterium azadirachtae	33.8	0.0698	0.0383
1	TS2	3185	Microbacterium azadirachtae	32.7	0.0662	0.0402
1	TS2	3185	Microbacterium azadirachtae	32	0.0611	0.0348
1	TS2	3185	Microbacterium azadirachtae	31.5	0.0637	0.0275
1	TS2	3185	Microbacterium azadirachtae	30.8	0.0638	0.0354
1	TS2	3185	Microbacterium azadirachtae	29	0.041	0.0255
1	TS2	3185	Microbacterium azadirachtae	28	0.0584	0.0232
1	TS2	3185	Microbacterium azadirachtae	26.5	0.0357	0.0129
1	TS2	3185	Microbacterium azadirachtae	25.5	0.0349	0.0188
1	TS2	3185	Microbacterium azadirachtae	25.2	0.0552	0.0231
1	TS2	3185	Microbacterium azadirachtae	25	0.0359	0.0191
1	TS2	3185	Microbacterium azadirachtae	24.7	0.03	0.0172
1	TS2	3267	Bradyrhizobium ORS278	30.3	0.0529	0.0266
1	TS2	3267	Bradyrhizobium ORS279	28.6	0.047	0.0247
1	TS2	3267	Bradyrhizobium ORS280	27.6	0.0462	0.0201
1	TS2	3267	Bradyrhizobium ORS281	25.5	0.0388	0.0178
1	TS2	3267	Bradyrhizobium ORS282	25.2	0.0388	0.0214
1	TS2	3267	Bradyrhizobium ORS283	25	0.0328	0.0149
1	TS2	3267	Bradyrhizobium ORS284	24.8	0.0391	0.0125
1	TS2	3267	Bradyrhizobium ORS285	24.6	0.0288	0.0185
1	TS2	3267	Bradyrhizobium ORS286	24.6	0.0282	0.0135
1	TS2	3267	Bradyrhizobium ORS287	24.2	0.0399	0.0181
1	TS2	3267	Bradyrhizobium ORS288	23.9	0.0288	0.0154
1	TS2	3267	Bradyrhizobium ORS289	23.7	0.0293	0.0176
1	TS2	3269	Azospirillum sp B510	36.5	0.0679	0.0217
1	TS2	3269	Azospirillum sp B511	36.5	0.0645	0.0226
1	TS2	3269	Azospirillum sp B512	33.7	0.0623	0.0375
1	TS2	3269	Azospirillum sp B513	32.8	0.0591	0.0242
1	TS2	3269	Azospirillum sp B514	32.7	0.0547	0.0258
1	TS2	3269	Azospirillum sp B515	32.4	0.0625	0.022
1	TS2	3269	Azospirillum sp B516	31	0.0457	0.0154
1	TS2	3269	Azospirillum sp B517	30.6	0.0464	0.0199
1	TS2	3269	Azospirillum sp B518	29.7	0.0558	0.0181
1	TS2	3269	Azospirillum sp B519	26.6	0.0397	0.0159
1	TS2	3269	Azospirillum sp B520	26.5	0.0488	0.0239
1	TS2	3269	Azospirillum sp B521	26.1	0.0375	0.0162
1	TS2	ctrl1	Contrôle1	34.5	0.0577	0.031
1	TS2	ctrl1	Contrôle1	33.3	0.0605	0.032
1	TS2	ctrl1	Contrôle1	33.1	0.0542	0.0225
1	TS2	ctrl1	Contrôle1	32.5	0.0646	0.0286
1	TS2	ctrl1	Contrôle1	31.3	0.0541	0.0202
1	TS2	ctrl1	Contrôle1	31.2	0.0575	0.0234
1	TS2	ctrl1	Contrôle1	30.6	0.0472	0.015
1	TS2	ctrl1	Contrôle1	30.5	0.049	0.0271
1	TS2	ctrl1	Contrôle1	30.1	0.0503	0.0221
1	TS2	ctrl1	Contrôle1	29.5	0.051	0.0302
1	TS2	ctrl1	Contrôle1	28.5	0.049	0.0344
1	TS2	ctrl1	Contrôle1	28	0.0446	0.031
2	TS2	ctrl2	Contrôle2	33	0.0599	0.0275
2	TS2	ctrl2	Contrôle2	33	0.0527	0.0228
2	TS2	ctrl2	Contrôle2	32	0.0498	0.0207
2	TS2	ctrl2	Contrôle2	30.5	0.0416	0.0248
2	TS2	ctrl2	Contrôle2	28.5	0.0394	0.0259
2	TS2	ctrl2	Contrôle2	28.5	0.0364	0.0197
2	TS2	ctrl2	Contrôle2	28.2	0.0337	0.02
2	TS2	ctrl2	Contrôle2	27.3	0.0588	0.0304
2	TS2	ctrl2	Contrôle2	27.3	0.0384	0.0199
2	TS2	ctrl2	Contrôle2	26.5	0.0355	0.0163
2	TS2	ctrl2	Contrôle2	25.7	0.0251	0.0123
2	TS2	ctrl2	Contrôle2	24.6	0.0232	0.0138

## Sheet: table
				ORYLUX			TS2
Table	Variety	Treatment (isolate name, ABIP number)	Taxonomy	Size	LW	RW	Size	LW	RW
2	ORYLUX	23	Paraburkholderia phytofirmans PsJN	24.7	0.0296	0.0167	31.7	0.0547	0.0306
2	ORYLUX	23	Paraburkholderia phytofirmans PsJN	27	0.0384	0.02	31.5	0.0578	0.0313
2	ORYLUX	23	Paraburkholderia phytofirmans PsJN	27.3	0.0343	0.0208	30.7	0.0522	0.0267
2	ORYLUX	23	Paraburkholderia phytofirmans PsJN	30.3	0.0354	0.0214	30.3	0.0576	0.0241
2	ORYLUX	23	Paraburkholderia phytofirmans PsJN	26.6	0.0329	0.0216	28.7	0.0464	0.0213
2	ORYLUX	23	Paraburkholderia phytofirmans PsJN	29.5	0.0303	0.022	28.5	0.0453	0.0244
2	ORYLUX	23	Paraburkholderia phytofirmans PsJN	25.2	0.0359	0.0224	28.2	0.044	0.0258
2	ORYLUX	23	Paraburkholderia phytofirmans PsJN	28.5	0.0494	0.0267	26	0.0418	0.0214
2	ORYLUX	23	Paraburkholderia phytofirmans PsJN	28.3	0.046	0.027	25	0.0347	0.018
2	ORYLUX	23	Paraburkholderia phytofirmans PsJN	27.3	0.055	0.0275	25	0.0343	0.0146
2	ORYLUX	23	Paraburkholderia phytofirmans PsJN	28.9	0.0544	0.03	24.6	0.0597	0.0288
2	ORYLUX	23	Paraburkholderia phytofirmans PsJN	27.5	0.0424	0.0301	24.5	0.0264	0.0148
2	ORYLUX	44	Herbaspirillum seropedicae SmR1	24	0.0333	0.0123	34.6	0.0568	0.0273
2	ORYLUX	44	Herbaspirillum seropedicae SmR2	24.1	0.0328	0.0156	32	0.0475	0.0202
2	ORYLUX	44	Herbaspirillum seropedicae SmR3	27.8	0.0351	0.0186	31.7	0.0615	0.0265
2	ORYLUX	44	Herbaspirillum seropedicae SmR4	25.1	0.0348	0.0187	31	0.051	0.0201
2	ORYLUX	44	Herbaspirillum seropedicae SmR5	25.5	0.0362	0.0192	30.7	0.0477	0.0212
2	ORYLUX	44	Herbaspirillum seropedicae SmR6	27.9	0.0405	0.0193	30.1	0.0519	0.0209
2	ORYLUX	44	Herbaspirillum seropedicae SmR7	23.5	0.0385	0.0198	29	0.0441	0.0221
2	ORYLUX	44	Herbaspirillum seropedicae SmR8	28.2	0.0411	0.0219	27.5	0.0432	0.0156
2	ORYLUX	44	Herbaspirillum seropedicae SmR9	26.6	0.0425	0.022	26.5	0.0351	0.0144
2	ORYLUX	44	Herbaspirillum seropedicae SmR10	27.1	0.0357	0.0228	26.3	0.0351	0.0171
2	ORYLUX	44	Herbaspirillum seropedicae SmR11	30.1	0.0274	0.0245	23.5	0.0295	0.0178
2	ORYLUX	44	Herbaspirillum seropedicae SmR12	28.9	0.0483	0.0251	22.5	0.0437	0.0199
2	ORYLUX	1108	Paraburkholderia kururiensis	24.6	0.0306	0.0076	37.1	0.0695	0.0235
2	ORYLUX	1108	Paraburkholderia kururiensis	26.1	0.0305	0.0102	34.6	0.0609	0.0247
2	ORYLUX	1108	Paraburkholderia kururiensis	25.2	0.0232	0.0129	34.5	0.0592	0.0188
2	ORYLUX	1108	Paraburkholderia kururiensis	30.8	0.0363	0.0135	33.4	0.0405	0.0115
2	ORYLUX	1108	Paraburkholderia kururiensis	23.6	0.0284	0.0139	32.2	0.0428	0.0168
2	ORYLUX	1108	Paraburkholderia kururiensis	25	0.031	0.0142	31.6	0.0431	0.0174
2	ORYLUX	1108	Paraburkholderia kururiensis	28.2	0.0408	0.0147	31.5	0.0418	0.0134
2	ORYLUX	1108	Paraburkholderia kururiensis	26.3	0.0355	0.0165	31.2	0.0713	0.0313
2	ORYLUX	1108	Paraburkholderia kururiensis	27.3	0.0426	0.0174	30.5	0.0538	0.0187
2	ORYLUX	1108	Paraburkholderia kururiensis	28.7	0.0394	0.0191	30	0.0433	0.0165
2	ORYLUX	1108	Paraburkholderia kururiensis	30.2	0.0459	0.0208	29.8	0.0412	0.0196
2	ORYLUX	1108	Paraburkholderia kururiensis	28.6	0.0521	0.0219	29.5	0.042	0.0165
2	ORYLUX	1140	Peribacillus asahii	29.2	0.0339	0.0128	34.5	0.066	0.035
2	ORYLUX	1140	Peribacillus asahii	27.4	0.0326	0.0148	34	0.0469	0.0252
2	ORYLUX	1140	Peribacillus asahii	37.1	0.0331	0.0181	33.7	0.0672	0.0309
2	ORYLUX	1140	Peribacillus asahii	29.1	0.0396	0.0209	33.3	0.056	0.0259
2	ORYLUX	1140	Peribacillus asahii	31.8	0.0468	0.0226	31.7	0.0547	0.0254
2	ORYLUX	1140	Peribacillus asahii	29.5	0.0442	0.0233	31.6	0.0461	0.0287
2	ORYLUX	1140	Peribacillus asahii	28.3	0.0502	0.0242	31	0.0453	0.0236
2	ORYLUX	1140	Peribacillus asahii	28.4	0.0453	0.0274	28.5	0.036	0.0227
2	ORYLUX	1140	Peribacillus asahii	30.1	0.0604	0.0285	27.9	0.0455	0.0273
2	ORYLUX	1140	Peribacillus asahii	32.4	0.0628	0.0296	27.4	0.0473	0.0242
2	ORYLUX	1140	Peribacillus asahii	33.2	0.0664	0.0338	27.1	0.0452	0.0197
2	ORYLUX	1140	Peribacillus asahii	30.9	0.0628	0.0346	26.8	0.0398	0.0268
2	ORYLUX	1146	Neobacillus drentensis	26.2	0.0222	0.0084	34.2	0.0632	0.0269
2	ORYLUX	1146	Neobacillus drentensis	22.1	0.0225	0.0087	33.7	0.0554	0.0267
2	ORYLUX	1146	Neobacillus drentensis	23.3	0.0288	0.0096	33	0.0637	0.0309
2	ORYLUX	1146	Neobacillus drentensis	26.3	0.0236	0.0103	31.2	0.0605	0.0282
2	ORYLUX	1146	Neobacillus drentensis	18.4	0.0223	0.0106	30.5	0.0515	0.0284
2	ORYLUX	1146	Neobacillus drentensis	24.3	0.0208	0.0113	30.2	0.05	0.0184
2	ORYLUX	1146	Neobacillus drentensis	26.2	0.0325	0.0134	30.1	0.0614	0.0366
2	ORYLUX	1146	Neobacillus drentensis	27.9	0.0329	0.0143	29.6	0.0514	0.0233
2	ORYLUX	1146	Neobacillus drentensis	22.5	0.0309	0.0154	29.3	0.0517	0.0281
2	ORYLUX	1146	Neobacillus drentensis	27.3	0.0357	0.0158	28.8	0.0721	0.0453
2	ORYLUX	1146	Neobacillus drentensis	23.5	0.0316	0.0172	28.5	0.0459	0.0212
2	ORYLUX	1146	Neobacillus drentensis	22.1	0.0237	0.051	27.7	0.0444	0.0228
2	ORYLUX	1172	Sphingobium lactosutens	21.2	0.0238	0.0093	35	0.0481	0.0181
2	ORYLUX	1172	Sphingobium lactosutens	26.2	0.0339	0.016	34.1	0.0507	0.0236
2	ORYLUX	1172	Sphingobium lactosutens	26.5	0.0295	0.0163	33.3	0.0526	0.0244
2	ORYLUX	1172	Sphingobium lactosutens	27.6	0.0408	0.0197	32	0.0508	0.0296
2	ORYLUX	1172	Sphingobium lactosutens	25.6	0.035	0.0211	32	0.0446	0.0251
2	ORYLUX	1172	Sphingobium lactosutens	27.2	0.0378	0.0236	31.9	0.0528	0.0421
2	ORYLUX	1172	Sphingobium lactosutens	30.3	0.0517	0.0244	29.1	0.0495	0.0196
2	ORYLUX	1172	Sphingobium lactosutens	34.2	0.0566	0.0244	29	0.047	0.0261
2	ORYLUX	1172	Sphingobium lactosutens	27	0.0428	0.0263	27.5	0.0347	0.0196
2	ORYLUX	1172	Sphingobium lactosutens	33.4	0.0579	0.0281	27	0.0302	0.0151
2	ORYLUX	1172	Sphingobium lactosutens	34.8	0.0581	0.0283	26.6	0.0368	0.0171
2	ORYLUX	1172	Sphingobium lactosutens	33.7	0.059	0.0338	25.9	0.0339	0.0166
2	ORYLUX	1178	Bacillus subtilis	19.6	0.018	0.00075	33	0.052	0.0317
2	ORYLUX	1178	Bacillus subtilis	16.9	0.0248	0.0066	28.8	0.0485	0.02
2	ORYLUX	1178	Bacillus subtilis	23.2	0.0198	0.0101	28.2	0.0353	0.019
2	ORYLUX	1178	Bacillus subtilis	20.1	0.0174	0.0103	26.6	0.0414	0.0255
2	ORYLUX	1178	Bacillus subtilis	23.7	0.0291	0.0129	26.5	0.0314	0.0144
2	ORYLUX	1178	Bacillus subtilis	24.9	0.0371	0.0205	26.2	0.0399	0.0227
2	ORYLUX	1178	Bacillus subtilis	31.3	0.0351	0.0226	26	0.0433	0.026
2	ORYLUX	1178	Bacillus subtilis	29.4	0.0539	0.0244	26	0.0353	0.0214
2	ORYLUX	1178	Bacillus subtilis	29	0.0411	0.0252	25	0.031	0.0243
2	ORYLUX	1178	Bacillus subtilis	28.2	0.0442	0.0281	24.4	0.019	0.0105
2	ORYLUX	1178	Bacillus subtilis	28.3	0.052	0.0298	23.7	0.0318	0.0258
2	ORYLUX	1178	Bacillus subtilis	NA	NA	NA	23.7	0.0238	0.0136
2	ORYLUX	1219	Azorhizobium caulinodans	24.2	0.0181	0.0085	36	0.0672	0.0336
2	ORYLUX	1219	Azorhizobium caulinodans	33.4	0.0282	0.009	35.2	0.0682	0.0382
2	ORYLUX	1219	Azorhizobium caulinodans	26.2	0.0314	0.0132	35	0.0668	0.0441
2	ORYLUX	1219	Azorhizobium caulinodans	26.2	0.0377	0.0137	34.5	0.0771	0.046
2	ORYLUX	1219	Azorhizobium caulinodans	24.5	0.0307	0.0144	34.5	0.0631	0.0382
2	ORYLUX	1219	Azorhizobium caulinodans	29.9	0.0634	0.0144	32.7	0.0575	0.0273
2	ORYLUX	1219	Azorhizobium caulinodans	25.6	0.03	0.0153	32.6	0.0544	0.0293
2	ORYLUX	1219	Azorhizobium caulinodans	24.1	0.0295	0.0175	32.5	0.0564	0.0331
2	ORYLUX	1219	Azorhizobium caulinodans	23.8	0.0406	0.0198	32.5	0.054	0.0298
2	ORYLUX	1219	Azorhizobium caulinodans	27.4	0.0236	0.0204	32	0.078	0.0594
2	ORYLUX	1219	Azorhizobium caulinodans	24.8	0.0207	0.021	30.6	0.05	0.0333
2	ORYLUX	1219	Azorhizobium caulinodans	28	0.0387	0.0309	29.7	0.0352	0.0266
2	ORYLUX	1271	Arthrobacter pascens	19.4	0.0231	0.0034	32.8	0.066	0.0404
2	ORYLUX	1271	Arthrobacter pascens	32.2	0.0531	0.006	32.7	0.0682	0.0338
2	ORYLUX	1271	Arthrobacter pascens	20	0.0191	0.0123	32.2	0.0695	0.0487
2	ORYLUX	1271	Arthrobacter pascens	26.5	0.0325	0.0161	32	0.0685	0.04
2	ORYLUX	1271	Arthrobacter pascens	20.8	0.0256	0.0164	31.7	0.0528	0.0317
2	ORYLUX	1271	Arthrobacter pascens	26.2	0.0287	0.0192	31.5	0.0548	0.0344
2	ORYLUX	1271	Arthrobacter pascens	19.2	0.0156	0.0223	31	0.0722	0.0402
2	ORYLUX	1271	Arthrobacter pascens	23.4	0.022	0.024	31	0.0592	0.039
2	ORYLUX	1271	Arthrobacter pascens	27.9	0.0466	0.0293	30.1	0.056	0.0323
2	ORYLUX	1271	Arthrobacter pascens	27	0.0276	0.0321	28.7	0.0436	0.021
2	ORYLUX	1271	Arthrobacter pascens	31.5	0.0514	0.0326	28.4	0.0495	0.0292
2	ORYLUX	1271	Arthrobacter pascens	28.5	0.0461	0.0341	26.8	0.0426	0.0278
2	ORYLUX	1282	Herbaspirillum huttiense	40	0.0319	0.0183	34.3	0.0638	0.0384
2	ORYLUX	1282	Herbaspirillum huttiense	34	0.0305	0.0197	34.2	0.0731	0.0387
2	ORYLUX	1282	Herbaspirillum huttiense	27.5	0.0385	0.0214	34.1	0.0649	0.0381
2	ORYLUX	1282	Herbaspirillum huttiense	28.3	0.0414	0.0244	32.9	0.066	0.0356
2	ORYLUX	1282	Herbaspirillum huttiense	27.4	0.0391	0.0276	32.3	0.0574	0.032
2	ORYLUX	1282	Herbaspirillum huttiense	29	0.0446	0.0284	30.1	0.0495	0.0245
2	ORYLUX	1282	Herbaspirillum huttiense	26.7	0.043	0.0285	29.9	0.0607	0.0364
2	ORYLUX	1282	Herbaspirillum huttiense	29.3	0.0497	0.0343	29.3	0.0544	0.0247
2	ORYLUX	1282	Herbaspirillum huttiense	30.4	0.064	0.0346	27.9	0.0502	0.0325
2	ORYLUX	1282	Herbaspirillum huttiense	31.2	0.0648	0.0372	27.3	0.0443	0.0197
2	ORYLUX	1282	Herbaspirillum huttiense	30	0.0698	0.0455	27.1	0.0455	0.0192
2	ORYLUX	1282	Herbaspirillum huttiense	31.5	0.0879	0.056	27	0.0385	0.0202
2	ORYLUX	1334	Paraburkholderia caribensis	25.1	0.0407	0.0106	37.5	0.0702	0.0415
2	ORYLUX	1334	Paraburkholderia caribensis	26.3	0.0434	0.0194	36.5	0.0644	0.039
2	ORYLUX	1334	Paraburkholderia caribensis	27	0.0375	0.022	33	0.0562	0.0349
2	ORYLUX	1334	Paraburkholderia caribensis	23.9	0.0292	0.0221	32.7	0.0669	0.0335
2	ORYLUX	1334	Paraburkholderia caribensis	26.8	0.035	0.0221	32.7	0.056	0.0383
2	ORYLUX	1334	Paraburkholderia caribensis	29.4	0.0456	0.0252	32.1	0.0541	0.0303
2	ORYLUX	1334	Paraburkholderia caribensis	28.2	0.041	0.0265	31.5	0.0588	0.0374
2	ORYLUX	1334	Paraburkholderia caribensis	30.1	0.0516	0.0309	30	0.0445	0.0233
2	ORYLUX	1334	Paraburkholderia caribensis	20	0.0222	0.0115	27.8	0.0455	0.0339
2	ORYLUX	1334	Paraburkholderia caribensis	NA	NA	NA	27.6	0.0568	0.021
2	ORYLUX	1334	Paraburkholderia caribensis	NA	NA	NA	27	0.0464	0.0329
2	ORYLUX	1334	Paraburkholderia caribensis	NA	NA	NA	25.7	0.0423	0.0341
2	ORYLUX	1335	Burkholderia vietnamiensis	31.6	0.0433	0.0222	33.2	0.0605	0.0332
2	ORYLUX	1335	Burkholderia vietnamiensis	30.1	0.0429	0.0244	33.2	0.0575	0.0312
2	ORYLUX	1335	Burkholderia vietnamiensis	30	0.0478	0.0258	30.5	0.0501	0.0274
2	ORYLUX	1335	Burkholderia vietnamiensis	30.3	0.04	0.027	30.4	0.043	0.0184
2	ORYLUX	1335	Burkholderia vietnamiensis	31	0.0488	0.0295	30.3	0.0408	0.0262
2	ORYLUX	1335	Burkholderia vietnamiensis	30	0.0527	0.0315	29.6	0.0491	0.0239
2	ORYLUX	1335	Burkholderia vietnamiensis	31.4	0.0524	0.0319	27.5	0.0333	0.0187
2	ORYLUX	1335	Burkholderia vietnamiensis	28.3	0.049	0.0326	27.3	0.0444	0.0248
2	ORYLUX	1335	Burkholderia vietnamiensis	32.6	0.0604	0.0344	26.4	0.0344	0.0185
2	ORYLUX	1335	Burkholderia vietnamiensis	34.6	0.0717	0.0349	25.5	0.04	0.02
2	ORYLUX	1335	Burkholderia vietnamiensis	34.1	0.0622	0.0375	25.4	0.0266	0.0164
2	ORYLUX	1335	Burkholderia vietnamiensis	37.9	0.068	0.0384	20.2	0.0325	0.0181
2	ORYLUX	1353	Pseudomonas putida	17.3	0.0119	0.0069	34.8	0.0645	0.0216
2	ORYLUX	1353	Pseudomonas putida	24.2	0.0302	0.0117	32.5	0.0556	0.0193
2	ORYLUX	1353	Pseudomonas putida	22	0.0262	0.0138	32.5	0.0515	0.0232
2	ORYLUX	1353	Pseudomonas putida	26.3	0.0326	0.0145	31.8	0.0585	0.0226
2	ORYLUX	1353	Pseudomonas putida	26.3	0.0329	0.0163	31.5	0.0578	0.0329
2	ORYLUX	1353	Pseudomonas putida	26.1	0.034	0.0203	30.7	0.0617	0.0251
2	ORYLUX	1353	Pseudomonas putida	28.7	0.0512	0.0215	30.4	0.0511	0.0245
2	ORYLUX	1353	Pseudomonas putida	32	0.0424	0.0234	29.2	0.0499	0.0221
2	ORYLUX	1353	Pseudomonas putida	25.6	0.0391	0.0259	26.4	0.0546	0.0299
2	ORYLUX	1353	Pseudomonas putida	26.3	0.0454	0.0263	25.4	0.039	0.02
2	ORYLUX	1353	Pseudomonas putida	29	0.0512	0.0282	25.3	0.0351	0.0157
2	ORYLUX	1353	Pseudomonas putida	29.4	0.0659	0.0333	25.1	0.0333	0.0173
2	ORYLUX	1395	Pseudomonas oryzihabitans	24.5	0.0361	0.0158	30.1	0.0737	0.0378
2	ORYLUX	1395	Pseudomonas oryzihabitans	27.6	0.0398	0.017	28	0.0515	0.0324
2	ORYLUX	1395	Pseudomonas oryzihabitans	25.2	0.0369	0.0177	27.3	0.033	0.0184
2	ORYLUX	1395	Pseudomonas oryzihabitans	24.2	0.0318	0.0182	27.1	0.0341	0.0208
2	ORYLUX	1395	Pseudomonas oryzihabitans	31.9	0.0424	0.0228	26.1	0.0452	0.0245
2	ORYLUX	1395	Pseudomonas oryzihabitans	32.4	0.0471	0.026	26	0.0316	0.0189
2	ORYLUX	1395	Pseudomonas oryzihabitans	29.7	0.0529	0.0311	25.1	0.022	0.0169
2	ORYLUX	1395	Pseudomonas oryzihabitans	33	0.0594	0.0317	24.5	0.043	0.025
2	ORYLUX	1395	Pseudomonas oryzihabitans	32	0.0617	0.0344	24.4	0.0422	0.0286
2	ORYLUX	1395	Pseudomonas oryzihabitans	34.3	0.0614	0.0365	23.8	0.0467	0.0301
2	ORYLUX	1395	Pseudomonas oryzihabitans	32.6	0.0646	0.0378	22.7	0.03	0.0178
2	ORYLUX	1395	Pseudomonas oryzihabitans	32.7	0.0693	0.04	21.6	0.028	0.0158
2	ORYLUX	1460	Caulobacter vibrioides	34.6	0.0393	0.0209	35.8	0.0746	0.0317
2	ORYLUX	1460	Caulobacter vibrioides	26.1	0.0382	0.0242	34.2	0.0648	0.0322
2	ORYLUX	1460	Caulobacter vibrioides	25.9	0.0388	0.0273	34.1	0.0704	0.0324
2	ORYLUX	1460	Caulobacter vibrioides	26.4	0.0427	0.0287	33.6	0.0586	0.0302
2	ORYLUX	1460	Caulobacter vibrioides	26.6	0.0435	0.0312	32.2	0.0692	0.04
2	ORYLUX	1460	Caulobacter vibrioides	34.5	0.0586	0.0353	32.2	0.055	0.0286
2	ORYLUX	1460	Caulobacter vibrioides	28.5	0.0565	0.0354	32.2	0.0448	0.0213
2	ORYLUX	1460	Caulobacter vibrioides	34.5	0.0629	0.036	31.2	0.055	0.0304
2	ORYLUX	1460	Caulobacter vibrioides	32.2	0.0569	0.0398	31	0.0575	0.0292
2	ORYLUX	1460	Caulobacter vibrioides	28.7	0.066	0.0405	31	0.0572	0.0257
2	ORYLUX	1460	Caulobacter vibrioides	29.8	0.0676	0.043	29.6	0.051	0.023
2	ORYLUX	1460	Caulobacter vibrioides	28	0.0672	0.0445	29	0.0475	0.0237
2	ORYLUX	1522	Cupriavidus taiwanensis	24.5	0.0258	0.0156	37.1	0.0767	0.0419
2	ORYLUX	1522	Cupriavidus taiwanensis	24.1	0.0315	0.0177	36.7	0.061	0.0245
2	ORYLUX	1522	Cupriavidus taiwanensis	24.5	0.027	0.0182	36	0.057	0.0323
2	ORYLUX	1522	Cupriavidus taiwanensis	26.4	0.0365	0.0211	35.5	0.0685	0.0274
2	ORYLUX	1522	Cupriavidus taiwanensis	25.4	0.0367	0.0218	35.4	0.0498	0.0237
2	ORYLUX	1522	Cupriavidus taiwanensis	24.3	0.0366	0.0229	35.2	0.0675	0.0383
2	ORYLUX	1522	Cupriavidus taiwanensis	25.7	0.0405	0.0231	34.6	0.0564	0.0228
2	ORYLUX	1522	Cupriavidus taiwanensis	31.9	0.0251	0.0238	34.2	0.0664	0.0298
2	ORYLUX	1522	Cupriavidus taiwanensis	26.6	0.0451	0.0294	34.2	0.0544	0.0275
2	ORYLUX	1522	Cupriavidus taiwanensis	29.1	0.053	0.0306	31.8	0.0537	0.0281
2	ORYLUX	1522	Cupriavidus taiwanensis	31.4	0.0545	0.0351	25.9	0.0514	0.0231
2	ORYLUX	1522	Cupriavidus taiwanensis	30.8	0.0558	0.0361	24.2	0.0324	0.0195
2	ORYLUX	1654	Terribacillus saccharophilus	21.1	0.0264	0.011	35.5	0.0665	0.0329
2	ORYLUX	1654	Terribacillus saccharophilus	19.2	0.0177	0.0112	33.6	0.0513	0.0266
2	ORYLUX	1654	Terribacillus saccharophilus	23.9	0.0301	0.0153	33	0.0588	0.0317
2	ORYLUX	1654	Terribacillus saccharophilus	25.2	0.0288	0.0195	31.8	0.0556	0.027
2	ORYLUX	1654	Terribacillus saccharophilus	28.1	0.0484	0.0239	31.5	0.0478	0.0264
2	ORYLUX	1654	Terribacillus saccharophilus	29.6	0.0482	0.0247	31.5	0.046	0.0204
2	ORYLUX	1654	Terribacillus saccharophilus	30.6	0.0595	0.0273	30.8	0.067	0.0374
2	ORYLUX	1654	Terribacillus saccharophilus	32.4	0.0581	0.0278	29.2	0.0631	0.0371
2	ORYLUX	1654	Terribacillus saccharophilus	30.4	0.06	0.0306	29.2	0.0362	0.0241
2	ORYLUX	1654	Terribacillus saccharophilus	34.4	0.0615	0.033	29.1	0.0486	0.0254
2	ORYLUX	1654	Terribacillus saccharophilus	37.7	0.0761	0.0342	28.7	0.043	0.0203
2	ORYLUX	1654	Terribacillus saccharophilus	33.4	0.0695	0.0424	28	0.036	0.0187
2	ORYLUX	1663	Fictibacillus rigui	35.5	0.0721	0.0201	33.4	0.0518	0.027
2	ORYLUX	1663	Fictibacillus rigui	27	0.0361	0.0223	33.1	0.0601	0.0304
2	ORYLUX	1663	Fictibacillus rigui	27	0.0394	0.0256	32.5	0.0607	0.0319
2	ORYLUX	1663	Fictibacillus rigui	29.5	0.047	0.027	31.7	0.0534	0.025
2	ORYLUX	1663	Fictibacillus rigui	27.5	0.0431	0.0306	31.5	0.0552	0.0307
2	ORYLUX	1663	Fictibacillus rigui	29.5	0.0457	0.0346	30.1	0.0635	0.0414
2	ORYLUX	1663	Fictibacillus rigui	30	0.0393	0.036	29.7	0.0316	0.018
2	ORYLUX	1663	Fictibacillus rigui	31	0.0515	0.0366	29.5	0.0456	0.0215
2	ORYLUX	1663	Fictibacillus rigui	35.2	0.0785	0.0398	29	0.0719	0.0436
2	ORYLUX	1663	Fictibacillus rigui	31.6	0.0568	0.0413	28.7	0.0402	0.0236
2	ORYLUX	1663	Fictibacillus rigui	34.2	0.0672	0.0436	25.5	0.0306	0.023
2	ORYLUX	1663	Fictibacillus rigui	32.2	0.0651	0.0455	25	0.0266	0.0153
2	ORYLUX	1803	Enterobacter mori	25.8	0.0366	0.0177	34.1	0.055	0.025
2	ORYLUX	1803	Enterobacter mori	29.3	0.0462	0.0185	33.8	0.0539	0.0208
2	ORYLUX	1803	Enterobacter mori	26.1	0.0423	0.0192	33.6	0.045	0.0187
2	ORYLUX	1803	Enterobacter mori	36.3	0.0772	0.021	33.1	0.0539	0.0244
2	ORYLUX	1803	Enterobacter mori	29.4	0.0393	0.0216	31.6	0.0502	0.0223
2	ORYLUX	1803	Enterobacter mori	25.9	0.0435	0.0222	31.5	0.0524	0.0217
2	ORYLUX	1803	Enterobacter mori	32.3	0.0554	0.0241	31.3	0.0468	0.0218
2	ORYLUX	1803	Enterobacter mori	26.1	0.0315	0.0261	30.9	0.048	0.0168
2	ORYLUX	1803	Enterobacter mori	29.4	0.0427	0.0294	30	0.0418	0.0213
2	ORYLUX	1803	Enterobacter mori	30.5	0.0529	0.0325	28.5	0.0454	0.0181
2	ORYLUX	1803	Enterobacter mori	31.2	0.0556	0.0362	28.1	0.029	0.0149
2	ORYLUX	1803	Enterobacter mori	34.8	0.0581	0.0454	26.2	0.0225	0.0131
2	ORYLUX	1829	Phyllobacterium loti	27.5	0.0443	0.0239	31.6	0.0631	0.0278
2	ORYLUX	1829	Phyllobacterium loti	26.6	0.0392	0.0258	31.4	0.0563	0.0187
2	ORYLUX	1829	Phyllobacterium loti	32	0.0514	0.0268	31.3	0.0574	0.0219
2	ORYLUX	1829	Phyllobacterium loti	30.7	0.0485	0.0278	30.9	0.0488	0.0242
2	ORYLUX	1829	Phyllobacterium loti	33.4	0.0471	0.0286	30	0.0497	0.0204
2	ORYLUX	1829	Phyllobacterium loti	34.2	0.0656	0.0323	27	0.0332	0.0144
2	ORYLUX	1829	Phyllobacterium loti	39.4	0.0406	0.0338	25.5	0.035	0.0164
2	ORYLUX	1829	Phyllobacterium loti	38.4	0.0699	0.0345	24.1	0.0297	0.011
2	ORYLUX	1829	Phyllobacterium loti	36.5	0.0569	0.0347	24	0.0268	0.0156
2	ORYLUX	1829	Phyllobacterium loti	38.5	0.0663	0.037	23.7	0.0715	0.0277
2	ORYLUX	1829	Phyllobacterium loti	36.5	0.0691	0.0398	21.6	0.0319	0.0116
2	ORYLUX	1829	Phyllobacterium loti	37.9	0.0748	0.0402	19	0.0255	0.0145
2	ORYLUX	2260	Pseudomonas monteilii	24.5	0.0356	0.0139	38.9	0.0792	0.0356
2	ORYLUX	2260	Pseudomonas monteilii	27.4	0.0246	0.0148	37.2	0.0677	0.04
2	ORYLUX	2260	Pseudomonas monteilii	29.5	0.0256	0.017	37.2	0.0657	0.0396
2	ORYLUX	2260	Pseudomonas monteilii	26.6	0.0285	0.0172	36.2	0.0636	0.0344
2	ORYLUX	2260	Pseudomonas monteilii	26.6	0.0302	0.0178	35.2	0.0527	0.0342
2	ORYLUX	2260	Pseudomonas monteilii	26.4	0.0308	0.0184	34.1	0.056	0.0338
2	ORYLUX	2260	Pseudomonas monteilii	27.4	0.033	0.0188	32.1	0.0448	0.0275
2	ORYLUX	2260	Pseudomonas monteilii	35.6	0.029	0.0201	32	0.0431	0.0255
2	ORYLUX	2260	Pseudomonas monteilii	27.5	0.0366	0.0204	31.7	0.0504	0.0368
2	ORYLUX	2260	Pseudomonas monteilii	24.7	0.0261	0.0205	31.7	0.0468	0.0272
2	ORYLUX	2260	Pseudomonas monteilii	27	0.0326	0.0208	28.8	0.0467	0.025
2	ORYLUX	2260	Pseudomonas monteilii	28.2	0.0579	0.0305	28.5	0.04	0.0189
2	ORYLUX	2269	Aquitalea pelogenes	32.1	0.0391	0.0214	34.9	0.0602	0.0272
2	ORYLUX	2269	Aquitalea pelogenes	28.6	0.0396	0.0238	34.9	0.0582	0.0258
2	ORYLUX	2269	Aquitalea pelogenes	29.3	0.0451	0.0244	34.8	0.0602	0.0256
2	ORYLUX	2269	Aquitalea pelogenes	37.5	0.0445	0.0246	34.4	0.0565	0.0251
2	ORYLUX	2269	Aquitalea pelogenes	28.2	0.0457	0.025	34.2	0.0587	0.0254
2	ORYLUX	2269	Aquitalea pelogenes	28.7	0.0428	0.026	33.9	0.0603	0.0249
2	ORYLUX	2269	Aquitalea pelogenes	34.5	0.039	0.0281	33.3	0.0641	0.0274
2	ORYLUX	2269	Aquitalea pelogenes	33	0.0602	0.0324	32.6	0.049	0.0213
2	ORYLUX	2269	Aquitalea pelogenes	32.1	0.0568	0.0328	32.3	0.062	0.0342
2	ORYLUX	2269	Aquitalea pelogenes	31.2	0.0602	0.0338	31.1	0.052	0.02
2	ORYLUX	2269	Aquitalea pelogenes	32.5	0.0552	0.0371	30.9	0.0586	0.0215
2	ORYLUX	2269	Aquitalea pelogenes	33.8	0.0744	0.0416	30	0.0464	0.0207
2	ORYLUX	2270	Vogesella urethralis	31.2	0.0431	0.0199	34.2	0.061	0.0258
2	ORYLUX	2270	Vogesella urethralis	29.3	0.0415	0.0201	32.5	0.0575	0.0251
2	ORYLUX	2270	Vogesella urethralis	29.6	0.0432	0.0218	31.6	0.0576	0.0217
2	ORYLUX	2270	Vogesella urethralis	32.6	0.0489	0.0237	30.2	0.0422	0.0162
2	ORYLUX	2270	Vogesella urethralis	29.4	0.042	0.0246	29.3	0.0497	0.022
2	ORYLUX	2270	Vogesella urethralis	28.8	0.0461	0.0271	28.7	0.0421	0.0216
2	ORYLUX	2270	Vogesella urethralis	32	0.0466	0.0271	28.6	0.0398	0.017
2	ORYLUX	2270	Vogesella urethralis	33.4	0.0593	0.0275	28.3	0.0289	0.0141
2	ORYLUX	2270	Vogesella urethralis	27.6	0.0448	0.0284	27.8	0.0422	0.0187
2	ORYLUX	2270	Vogesella urethralis	36.3	0.0625	0.0302	26.7	0.0347	0.0144
2	ORYLUX	2270	Vogesella urethralis	33.4	0.0656	0.0339	26.2	0.0377	0.0156
2	ORYLUX	2270	Vogesella urethralis	34.2	0.0818	0.0372	25.5	0.0338	0.0118
2	ORYLUX	2271	Kosakonia oryzendophytica	33.5	0.0436	0.0252	36	0.0592	0.0465
2	ORYLUX	2271	Kosakonia oryzendophytica	33	0.0518	0.0287	33.8	0.0485	0.0265
2	ORYLUX	2271	Kosakonia oryzendophytica	30.2	0.0534	0.0307	33.6	0.0641	0.0396
2	ORYLUX	2271	Kosakonia oryzendophytica	38.2	0.0635	0.0316	33.2	0.064	0.0337
2	ORYLUX	2271	Kosakonia oryzendophytica	35.4	0.0589	0.0339	32.8	0.0543	0.0307
2	ORYLUX	2271	Kosakonia oryzendophytica	35.5	0.0581	0.0343	31.8	0.0592	0.0281
2	ORYLUX	2271	Kosakonia oryzendophytica	35	0.0542	0.0347	30.7	0.0452	0.0244
2	ORYLUX	2271	Kosakonia oryzendophytica	28	0.0516	0.0354	29.9	0.0373	0.0205
2	ORYLUX	2271	Kosakonia oryzendophytica	32.5	0.0556	0.0364	28.2	0.0583	0.035
2	ORYLUX	2271	Kosakonia oryzendophytica	37	0.0749	0.0382	27.5	0.0389	0.0206
2	ORYLUX	2271	Kosakonia oryzendophytica	35	0.0649	0.0383	27.3	0.0385	0.0161
2	ORYLUX	2271	Kosakonia oryzendophytica	39	0.0575	0.0401	26.8	0.0275	0.0181
1	ORYLUX	2278	Priestia aryabhattai	37.1	0.0292	0.0149	34.3	0.0689	0.0313
1	ORYLUX	2278	Priestia aryabhattai	26	0.0298	0.0158	33	0.0634	0.0274
1	ORYLUX	2278	Priestia aryabhattai	27.6	0.0301	0.0158	31.5	0.0579	0.0219
1	ORYLUX	2278	Priestia aryabhattai	29.2	0.0314	0.0172	31	0.0585	0.0188
1	ORYLUX	2278	Priestia aryabhattai	25.8	0.0362	0.0189	30.8	0.0511	0.0166
1	ORYLUX	2278	Priestia aryabhattai	30.2	0.04	0.0198	29.6	0.054	0.0226
1	ORYLUX	2278	Priestia aryabhattai	30.3	0.0483	0.021	29.2	0.0434	0.0216
1	ORYLUX	2278	Priestia aryabhattai	31.8	0.0508	0.0249	28.3	0.0496	0.0267
1	ORYLUX	2278	Priestia aryabhattai	32.8	0.0616	0.0281	26.6	0.0469	0.02
1	ORYLUX	2278	Priestia aryabhattai	33.6	0.0648	0.0305	26.3	0.0403	0.0183
1	ORYLUX	2278	Priestia aryabhattai	34.9	0.0744	0.0314	26.3	0.0365	0.0176
1	ORYLUX	2278	Priestia aryabhattai	31.9	0.0685	0.037	26.2	0.047	0.0217
1	ORYLUX	2295	Leclercia adecarboxylata	36	0.055	0.0322	34.2	0.0634	0.0334
1	ORYLUX	2295	Leclercia adecarboxylata	35.5	0.0582	0.0331	34	0.0718	0.0361
1	ORYLUX	2295	Leclercia adecarboxylata	38	0.0561	0.0332	33.2	0.0643	0.0331
1	ORYLUX	2295	Leclercia adecarboxylata	36	0.0589	0.0338	32.6	0.0668	0.0424
1	ORYLUX	2295	Leclercia adecarboxylata	37	0.0585	0.0338	32.1	0.0549	0.0278
1	ORYLUX	2295	Leclercia adecarboxylata	36	0.0602	0.0345	31.3	0.0529	0.0275
1	ORYLUX	2295	Leclercia adecarboxylata	40.5	0.0626	0.037	31.2	0.0511	0.0217
1	ORYLUX	2295	Leclercia adecarboxylata	35	0.0649	0.0384	31	0.0523	0.0238
1	ORYLUX	2295	Leclercia adecarboxylata	37.2	0.0619	0.039	29.1	0.0517	0.0211
1	ORYLUX	2295	Leclercia adecarboxylata	37	0.068	0.0424	27.8	0.0301	0.0142
1	ORYLUX	2295	Leclercia adecarboxylata	37.2	0.0854	0.0444	26.3	0.033	0.0135
1	ORYLUX	2295	Leclercia adecarboxylata	44	0.085	0.0501	26	0.0387	0.0194
1	ORYLUX	2315	Pseudomonas taiwanensis	28.3	0.0336	0.0187	29.6	0.0541	0.0355
1	ORYLUX	2315	Pseudomonas taiwanensis	27	0.0354	0.019	29.2	0.053	0.0344
1	ORYLUX	2315	Pseudomonas taiwanensis	34.1	0.0522	0.0252	29.2	0.0515	0.03
1	ORYLUX	2315	Pseudomonas taiwanensis	32	0.0487	0.0258	29.2	0.0501	0.0371
1	ORYLUX	2315	Pseudomonas taiwanensis	38.2	0.0537	0.0265	28.2	0.0527	0.0348
1	ORYLUX	2315	Pseudomonas taiwanensis	35.2	0.0551	0.027	25.8	0.0366	0.0177
1	ORYLUX	2315	Pseudomonas taiwanensis	36.1	0.0502	0.0276	25.5	0.0263	0.0178
1	ORYLUX	2315	Pseudomonas taiwanensis	31	0.0523	0.028	24.7	0.0409	0.0217
1	ORYLUX	2315	Pseudomonas taiwanensis	33.5	0.0416	0.028	24.7	0.0309	0.0207
1	ORYLUX	2315	Pseudomonas taiwanensis	29.6	0.0456	0.0286	23.5	0.0385	0.0234
1	ORYLUX	2315	Pseudomonas taiwanensis	33	0.0543	0.0311	23.3	0.0265	0.0202
1	ORYLUX	2315	Pseudomonas taiwanensis	40.5	0.0884	0.04	22.7	0.0272	0.01
1	ORYLUX	2636	Paraburkholderia kururiensis	34.9	0.0614	0.0321	29.2	0.0642	0.0332
1	ORYLUX	2636	Paraburkholderia kururiensis	34.8	0.0563	0.0341	28.2	0.0529	0.027
1	ORYLUX	2636	Paraburkholderia kururiensis	34.1	0.0591	0.0342	28	0.0484	0.0225
1	ORYLUX	2636	Paraburkholderia kururiensis	34.5	0.0646	0.0349	27.2	0.0449	0.025
1	ORYLUX	2636	Paraburkholderia kururiensis	32.7	0.0558	0.035	27	0.0263	0.0151
1	ORYLUX	2636	Paraburkholderia kururiensis	37.5	0.0654	0.0358	26.1	0.0537	0.036
1	ORYLUX	2636	Paraburkholderia kururiensis	33.3	0.0605	0.0384	24.5	0.0342	0.023
1	ORYLUX	2636	Paraburkholderia kururiensis	39	0.0821	0.0445	24	0.0452	0.0345
1	ORYLUX	2636	Paraburkholderia kururiensis	36.7	0.0743	0.0449	24	0.036	0.0235
1	ORYLUX	2636	Paraburkholderia kururiensis	38.7	0.0817	0.0451	24	0.0227	0.0116
1	ORYLUX	2636	Paraburkholderia kururiensis	38	0.0967	0.0475	23.3	0.0328	0.0213
1	ORYLUX	2636	Paraburkholderia kururiensis	38.6	0.0828	0.048	23.2	0.0473	0.0363
1	ORYLUX	2685	Rhizobium leucaenae	31.5	0.0446	0.0205	34.5	0.0685	0.0348
1	ORYLUX	2685	Rhizobium leucaenae	30.1	0.0436	0.0207	33.3	0.0552	0.027
1	ORYLUX	2685	Rhizobium leucaenae	28.6	0.0484	0.022	31	0.058	0.0307
1	ORYLUX	2685	Rhizobium leucaenae	28	0.0417	0.0231	30.8	0.0568	0.0277
1	ORYLUX	2685	Rhizobium leucaenae	30.5	0.0449	0.0258	30.8	0.0514	0.026
1	ORYLUX	2685	Rhizobium leucaenae	31.5	0.0456	0.026	30.2	0.0528	0.0277
1	ORYLUX	2685	Rhizobium leucaenae	31.7	0.0513	0.0294	29.7	0.0482	0.0211
1	ORYLUX	2685	Rhizobium leucaenae	30.5	0.0438	0.0317	29.5	0.04	0.0183
1	ORYLUX	2685	Rhizobium leucaenae	33.8	0.0625	0.033	29	0.0484	0.0182
1	ORYLUX	2685	Rhizobium leucaenae	33.7	0.0522	0.0337	28.5	0.0574	0.0334
1	ORYLUX	2685	Rhizobium leucaenae	37.1	0.0571	0.0363	27.7	0.0475	0.0186
1	ORYLUX	2685	Rhizobium leucaenae	34	0.0681	0.0371	27	0.0387	0.0223
1	ORYLUX	2689	Paraburkholderia sacchari	28	0.0404	0.0195	30.4	0.0436	0.019
1	ORYLUX	2689	Paraburkholderia sacchari	27.3	0.0371	0.02	30.1	0.0628	0.0236
1	ORYLUX	2689	Paraburkholderia sacchari	33.4	0.0365	0.0201	28.5	0.0572	0.027
1	ORYLUX	2689	Paraburkholderia sacchari	28	0.0362	0.0234	28.4	0.0498	0.0204
1	ORYLUX	2689	Paraburkholderia sacchari	33	0.057	0.0261	27.3	0.0437	0.0241
1	ORYLUX	2689	Paraburkholderia sacchari	29.5	0.0442	0.0263	26.9	0.0465	0.0205
1	ORYLUX	2689	Paraburkholderia sacchari	31.4	0.0449	0.0265	26.7	0.0398	0.0221
1	ORYLUX	2689	Paraburkholderia sacchari	28.3	0.0548	0.0283	26.2	0.0458	0.0205
1	ORYLUX	2689	Paraburkholderia sacchari	29.1	0.0452	0.0284	26.1	0.0473	0.019
1	ORYLUX	2689	Paraburkholderia sacchari	31	0.0508	0.0295	25.3	0.0649	0.0335
1	ORYLUX	2689	Paraburkholderia sacchari	29.3	0.047	0.0325	24.1	0.0269	0.0132
1	ORYLUX	2689	Paraburkholderia sacchari	31	0.0623	0.0396	23.2	0.0362	0.0149
1	ORYLUX	2708	Ralstonia pseudosolanacearum	33.6	0.0248	0.0118	32.7	0.061	0.0356
1	ORYLUX	2708	Ralstonia pseudosolanacearum	24	0.0211	0.0133	28	0.0372	0.0196
1	ORYLUX	2708	Ralstonia pseudosolanacearum	22.7	0.0265	0.0152	27.8	0.0325	0.0189
1	ORYLUX	2708	Ralstonia pseudosolanacearum	24.4	0.037	0.0163	27	0.0417	0.0248
1	ORYLUX	2708	Ralstonia pseudosolanacearum	25.7	0.0274	0.0166	26.6	0.0378	0.0188
1	ORYLUX	2708	Ralstonia pseudosolanacearum	24.3	0.0288	0.0177	26.3	0.0363	0.0195
1	ORYLUX	2708	Ralstonia pseudosolanacearum	22.7	0.0272	0.0183	26.2	0.0354	0.0182
1	ORYLUX	2708	Ralstonia pseudosolanacearum	28.6	0.0398	0.0243	25.2	0.0314	0.0188
1	ORYLUX	2708	Ralstonia pseudosolanacearum	25.9	0.0458	0.0276	25	0.0403	0.0202
1	ORYLUX	2708	Ralstonia pseudosolanacearum	31.1	0.0565	0.0281	24.4	0.0372	0.0225
1	ORYLUX	2708	Ralstonia pseudosolanacearum	29.4	0.0494	0.0305	24.4	0.0257	0.0123
1	ORYLUX	2708	Ralstonia pseudosolanacearum	30.1	0.0489	0.0351	23	0.0334	0.017
1	ORYLUX	2713	Trinickia diaoshuihuensis	31	0.044	0.0218	28.6	0.0569	0.0346
1	ORYLUX	2713	Trinickia diaoshuihuensis	33.6	0.0536	0.0241	28.4	0.0488	0.0285
1	ORYLUX	2713	Trinickia diaoshuihuensis	34.3	0.0561	0.0245	28.4	0.0444	0.0215
1	ORYLUX	2713	Trinickia diaoshuihuensis	35.3	0.0547	0.0249	28.1	0.049	0.0301
1	ORYLUX	2713	Trinickia diaoshuihuensis	34.7	0.0581	0.0291	27	0.0419	0.0274
1	ORYLUX	2713	Trinickia diaoshuihuensis	33.6	0.0436	0.0306	26.5	0.0435	0.0254
1	ORYLUX	2713	Trinickia diaoshuihuensis	37.8	0.0679	0.0335	25.7	0.0413	0.019
1	ORYLUX	2713	Trinickia diaoshuihuensis	35.8	0.0676	0.0348	24.8	0.0394	0.0164
1	ORYLUX	2713	Trinickia diaoshuihuensis	38.1	0.0756	0.0374	24.5	0.0431	0.0249
1	ORYLUX	2713	Trinickia diaoshuihuensis	50.4	0.0417	0.0374	24.2	0.0386	0.0224
1	ORYLUX	2713	Trinickia diaoshuihuensis	45.2	0.0807	0.0431	22.4	0.0264	0.0141
1	ORYLUX	2713	Trinickia diaoshuihuensis	50.2	0.0754	0.0463	21.5	0.0231	0.0159
1	ORYLUX	2722	Nitrospirillum amazonense	24	0.0202	0.0136	31.5	0.0498	0.026
1	ORYLUX	2722	Nitrospirillum amazonense	27.5	0.0234	0.0146	30.9	0.0615	0.0358
1	ORYLUX	2722	Nitrospirillum amazonense	27	0.0267	0.0169	30.7	0.0496	0.0284
1	ORYLUX	2722	Nitrospirillum amazonense	29.1	0.0336	0.0175	30.5	0.0634	0.0374
1	ORYLUX	2722	Nitrospirillum amazonense	23	0.0235	0.02	30.3	0.0696	0.0377
1	ORYLUX	2722	Nitrospirillum amazonense	27.3	0.0271	0.0204	29.7	0.0542	0.0331
1	ORYLUX	2722	Nitrospirillum amazonense	28.6	0.0319	0.0204	29.5	0.0568	0.0326
1	ORYLUX	2722	Nitrospirillum amazonense	27	0.0322	0.0205	29.3	0.062	0.0341
1	ORYLUX	2722	Nitrospirillum amazonense	24.3	0.0325	0.0209	28.6	0.0502	0.0289
1	ORYLUX	2722	Nitrospirillum amazonense	25.3	0.0292	0.0244	27	0.0488	0.0266
1	ORYLUX	2722	Nitrospirillum amazonense	28.1	0.0345	0.0258	26.6	0.0443	0.0229
1	ORYLUX	2722	Nitrospirillum amazonense	31	0.0473	0.031	26.5	0.0417	0.0229
2	ORYLUX	2745	Rhizobium straminoryzae	22	0.0187	0.0112	31	0.0522	0.0328
2	ORYLUX	2745	Rhizobium straminoryzae	23.8	0.02	0.0145	30.2	0.0586	0.0341
2	ORYLUX	2745	Rhizobium straminoryzae	23.6	0.0234	0.0147	28.1	0.0498	0.0245
2	ORYLUX	2745	Rhizobium straminoryzae	21.2	0.0218	0.0156	28	0.0416	0.0198
2	ORYLUX	2745	Rhizobium straminoryzae	23.6	0.0243	0.0159	27.2	0.0444	0.0267
2	ORYLUX	2745	Rhizobium straminoryzae	24.3	0.0254	0.0182	27	0.0514	0.0292
2	ORYLUX	2745	Rhizobium straminoryzae	26.6	0.0302	0.0188	26	0.0412	0.024
2	ORYLUX	2745	Rhizobium straminoryzae	21.1	0.0253	0.0192	25.8	0.0415	0.0257
2	ORYLUX	2745	Rhizobium straminoryzae	24	0.031	0.0227	25.5	0.0439	0.0292
2	ORYLUX	2745	Rhizobium straminoryzae	26.2	0.0379	0.0235	24.6	0.0465	0.0321
2	ORYLUX	2745	Rhizobium straminoryzae	29.5	0.0474	0.0286	24.1	0.0528	0.0377
2	ORYLUX	2745	Rhizobium straminoryzae	28.7	0.0366	0.0211	23.6	0.0324	0.02
1	ORYLUX	2917	Bacillus pumilus	24.5	0.0302	0.0176	34.2	0.088	0.035
1	ORYLUX	2917	Bacillus pumilus	25.5	0.0328	0.018	34.2	0.0706	0.0282
1	ORYLUX	2917	Bacillus pumilus	25.5	0.0495	0.0238	33.5	0.0722	0.0281
1	ORYLUX	2917	Bacillus pumilus	41.8	0.0398	0.0283	33.3	0.0597	0.0241
1	ORYLUX	2917	Bacillus pumilus	32.6	0.0527	0.0336	33	0.0788	0.0386
1	ORYLUX	2917	Bacillus pumilus	38	0.0631	0.0372	32.3	0.0795	0.0344
1	ORYLUX	2917	Bacillus pumilus	37	0.0702	0.0379	32.3	0.0583	0.0274
1	ORYLUX	2917	Bacillus pumilus	32.6	0.0749	0.0391	31.6	0.0729	0.0426
1	ORYLUX	2917	Bacillus pumilus	38.6	0.0802	0.0443	31.3	0.0597	0.0291
1	ORYLUX	2917	Bacillus pumilus	39.1	0.0672	0.0447	31.2	0.0549	0.0208
1	ORYLUX	2917	Bacillus pumilus	39.5	0.0855	0.0486	30.5	0.0461	0.0186
1	ORYLUX	2917	Bacillus pumilus	40.2	0.0926	0.0542	29.5	0.0629	0.0313
1	ORYLUX	2954	Lysinibacillus fusiformis	19.7	0.0178	0.0117	32.9	0.0792	0.0356
1	ORYLUX	2954	Lysinibacillus fusiformis	19.2	0.0176	0.0137	32.7	0.0705	0.0369
1	ORYLUX	2954	Lysinibacillus fusiformis	21.3	0.0176	0.0139	32	0.0732	0.0381
1	ORYLUX	2954	Lysinibacillus fusiformis	23.5	0.0262	0.015	31.3	0.0654	0.0323
1	ORYLUX	2954	Lysinibacillus fusiformis	21.5	0.0226	0.0168	29.9	0.0582	0.0265
1	ORYLUX	2954	Lysinibacillus fusiformis	26.8	0.0368	0.0192	29.7	0.0541	0.0205
1	ORYLUX	2954	Lysinibacillus fusiformis	26.7	0.0283	0.0194	29.3	0.0463	0.0192
1	ORYLUX	2954	Lysinibacillus fusiformis	28.7	0.0437	0.0211	29.1	0.06	0.0306
1	ORYLUX	2954	Lysinibacillus fusiformis	27.8	0.035	0.022	29.1	0.0578	0.0305
1	ORYLUX	2954	Lysinibacillus fusiformis	30	0.0429	0.0227	28.4	0.0548	0.0267
1	ORYLUX	2954	Lysinibacillus fusiformis	23.5	0.0291	0.0237	27.2	0.0546	0.0291
1	ORYLUX	2954	Lysinibacillus fusiformis	30.4	0.0178	0.0319	24.6	0.0414	0.0158
1	ORYLUX	2975	Ralstonia picketti	22.6	0.0256	0.0159	28.4	0.0511	0.0229
1	ORYLUX	2975	Ralstonia picketti	23.2	0.0316	0.0169	27.4	0.0365	0.0152
1	ORYLUX	2975	Ralstonia picketti	26	0.0267	0.017	27.3	0.049	0.0236
1	ORYLUX	2975	Ralstonia picketti	26.7	0.0294	0.019	26.5	0.0336	0.0189
1	ORYLUX	2975	Ralstonia picketti	27.2	0.0538	0.0191	26.4	0.0529	0.0272
1	ORYLUX	2975	Ralstonia picketti	26.4	0.0392	0.0192	25.8	0.043	0.0178
1	ORYLUX	2975	Ralstonia picketti	27.2	0.0302	0.0228	25.7	0.0414	0.0155
1	ORYLUX	2975	Ralstonia picketti	29.6	0.052	0.03	24.1	0.0425	0.019
1	ORYLUX	2975	Ralstonia picketti	32.2	0.0601	0.0317	24	0.0475	0.018
1	ORYLUX	2975	Ralstonia picketti	29.8	0.0503	0.0318	24	0.0335	0.0169
1	ORYLUX	2975	Ralstonia picketti	26.6	0.028	0.0346	23.9	0.0389	0.0212
1	ORYLUX	2975	Ralstonia picketti	33.4	0.0292	0.0369	23.6	0.0372	0.017
1	ORYLUX	3002	Aquicella siphonis	18.3	0.0156	0.0088	35.2	0.0881	0.0481
1	ORYLUX	3002	Aquicella siphonis	24.3	0.0234	0.0162	33.6	0.0631	0.0342
1	ORYLUX	3002	Aquicella siphonis	29.4	0.0499	0.017	33.5	0.0735	0.0429
1	ORYLUX	3002	Aquicella siphonis	26.1	0.0314	0.0228	33	0.0687	0.0348
1	ORYLUX	3002	Aquicella siphonis	30.2	0.043	0.0228	31	0.0707	0.0329
1	ORYLUX	3002	Aquicella siphonis	27	0.0404	0.0235	30	0.0542	0.0321
1	ORYLUX	3002	Aquicella siphonis	34.5	0.0498	0.0275	29.9	0.0557	0.0342
1	ORYLUX	3002	Aquicella siphonis	29.1	0.0526	0.0282	29.3	0.0531	0.0297
1	ORYLUX	3002	Aquicella siphonis	29.4	0.0537	0.0365	29.2	0.0517	0.0301
1	ORYLUX	3002	Aquicella siphonis	35.1	0.0664	0.0371	29.1	0.0608	0.0328
1	ORYLUX	3002	Aquicella siphonis	24.8	0.0723	0.0384	29.1	0.0509	0.0272
1	ORYLUX	3002	Aquicella siphonis	34.6	0.0794	0.0416	29	0.0591	0.036
1	ORYLUX	3033	Burkholderia anthina	22.5	0.0229	0.0107	34.1	0.0735	0.0341
1	ORYLUX	3033	Burkholderia anthina	24.7	0.0268	0.0125	33.5	0.0628	0.0291
1	ORYLUX	3033	Burkholderia anthina	24.9	0.0364	0.0151	33	0.0646	0.0327
1	ORYLUX	3033	Burkholderia anthina	23	0.0284	0.0163	31.6	0.0412	0.0251
1	ORYLUX	3033	Burkholderia anthina	22.9	0.0268	0.0171	30.5	0.0643	0.0328
1	ORYLUX	3033	Burkholderia anthina	23.4	0.0274	0.0176	28.5	0.0811	0.0481
1	ORYLUX	3033	Burkholderia anthina	30.2	0.0321	0.0192	28.3	0.0474	0.0131
1	ORYLUX	3033	Burkholderia anthina	23.5	0.0415	0.0198	26	0.0432	0.0237
1	ORYLUX	3033	Burkholderia anthina	26.6	0.0284	0.02	26	0.0388	0.0257
1	ORYLUX	3033	Burkholderia anthina	27.2	0.0302	0.0218	25	0.0451	0.0273
1	ORYLUX	3033	Burkholderia anthina	26.6	0.0388	0.0263	25	0.0359	0.0186
1	ORYLUX	3033	Burkholderia anthina	30.5	0.0451	0.0285	24.3	0.0363	0.0191
1	ORYLUX	3038	Salirhabdus euzebyi	26.5	0.0311	0.0096	30.7	0.0642	0.0325
1	ORYLUX	3038	Salirhabdus euzebyi	24.2	0.0322	0.0107	30.6	0.0593	0.0325
1	ORYLUX	3038	Salirhabdus euzebyi	23.5	0.0209	0.0128	28.1	0.0441	0.0228
1	ORYLUX	3038	Salirhabdus euzebyi	25	0.0254	0.0141	26.4	0.0505	0.022
1	ORYLUX	3038	Salirhabdus euzebyi	23.7	0.0248	0.0168	25.4	0.0417	0.0213
1	ORYLUX	3038	Salirhabdus euzebyi	24.7	0.0316	0.0178	25.4	0.0236	0.0144
1	ORYLUX	3038	Salirhabdus euzebyi	23.3	0.0226	0.0195	24.5	0.0415	0.0251
1	ORYLUX	3038	Salirhabdus euzebyi	28.9	0.0309	0.02	24.1	0.0329	0.0171
1	ORYLUX	3038	Salirhabdus euzebyi	26.3	0.0315	0.0203	23.8	0.0403	0.0213
1	ORYLUX	3038	Salirhabdus euzebyi	27.3	0.0294	0.0204	23.3	0.0335	0.0206
1	ORYLUX	3038	Salirhabdus euzebyi	33	0.0472	0.043	23.1	0.0307	0.0213
1	ORYLUX	3038	Salirhabdus euzebyi	35.7	0.0589	0.0567	23	0.0353	0.02
1	ORYLUX	3049	Priestia megaterium	27.2	0.0351	0.0099	32	0.068	0.0343
1	ORYLUX	3049	Priestia megaterium	25.3	0.0231	0.0136	31.5	0.0555	0.0312
1	ORYLUX	3049	Priestia megaterium	27.2	0.0374	0.015	30.4	0.0674	0.0364
1	ORYLUX	3049	Priestia megaterium	29.2	0.0339	0.0186	30.4	0.0611	0.0289
1	ORYLUX	3049	Priestia megaterium	29.4	0.0345	0.0187	29.5	0.0521	0.0286
1	ORYLUX	3049	Priestia megaterium	26.4	0.0354	0.02	29.5	0.0488	0.0203
1	ORYLUX	3049	Priestia megaterium	25.5	0.0368	0.0206	28.6	0.0591	0.0286
1	ORYLUX	3049	Priestia megaterium	26.3	0.0318	0.0207	26.8	0.0368	0.0166
1	ORYLUX	3049	Priestia megaterium	26.5	0.0275	0.0207	26.2	0.0593	0.0322
1	ORYLUX	3049	Priestia megaterium	22.4	0.0412	0.0213	25.5	0.0267	0.0109
1	ORYLUX	3049	Priestia megaterium	27.3	0.0397	0.0223	25.2	0.0424	0.0191
1	ORYLUX	3049	Priestia megaterium	29	0.0417	0.0247	24.2	0.0411	0.0173
1	ORYLUX	3059	Sphingomonas azotifigens	35.6	0.0278	0.0157	35.4	0.0759	0.0313
1	ORYLUX	3059	Sphingomonas azotifigens	27.2	0.0343	0.0161	34.4	0.0722	0.0281
1	ORYLUX	3059	Sphingomonas azotifigens	25.8	0.0276	0.0162	33.6	0.0741	0.0264
1	ORYLUX	3059	Sphingomonas azotifigens	24	0.0341	0.0166	32.4	0.067	0.0326
1	ORYLUX	3059	Sphingomonas azotifigens	26.1	0.0309	0.0171	32.2	0.0643	0.0319
1	ORYLUX	3059	Sphingomonas azotifigens	24.7	0.0278	0.0173	32.1	0.058	0.0267
1	ORYLUX	3059	Sphingomonas azotifigens	23.1	0.0282	0.0204	31.7	0.066	0.0257
1	ORYLUX	3059	Sphingomonas azotifigens	25.7	0.0366	0.0226	31.4	0.0529	0.0231
1	ORYLUX	3059	Sphingomonas azotifigens	27	0.0312	0.0258	30.3	0.0526	0.0188
1	ORYLUX	3059	Sphingomonas azotifigens	28.5	0.045	0.0288	30.2	0.0572	0.0276
1	ORYLUX	3059	Sphingomonas azotifigens	29.2	0.0602	0.0422	29.8	0.05	0.0198
1	ORYLUX	3059	Sphingomonas azotifigens	34.5	0.0772	0.0468	28.1	0.0494	0.0207
1	ORYLUX	3060	Sinomonas flava	13	0.01	0.0056	34	0.0743	0.0413
1	ORYLUX	3060	Sinomonas flava	21.5	0.0178	0.0096	33	0.069	0.0291
1	ORYLUX	3060	Sinomonas flava	18.5	0.0154	0.01	32.5	0.0665	0.0364
1	ORYLUX	3060	Sinomonas flava	19.4	0.0178	0.011	32	0.0618	0.0326
1	ORYLUX	3060	Sinomonas flava	26.5	0.0468	0.0114	31.2	0.0511	0.0273
1	ORYLUX	3060	Sinomonas flava	24.4	0.0224	0.0157	30	0.0615	0.02
1	ORYLUX	3060	Sinomonas flava	29.1	0.0379	0.0202	30	0.0499	0.0256
1	ORYLUX	3060	Sinomonas flava	25.4	0.0421	0.0215	29.1	0.0407	0.0213
1	ORYLUX	3060	Sinomonas flava	30.6	0.0479	0.0255	28.1	0.0422	0.013
1	ORYLUX	3060	Sinomonas flava	34.5	0.0632	0.039	27.1	0.0401	0.0273
1	ORYLUX	3060	Sinomonas flava	NA	NA	NA	26.8	0.0408	0.0211
1	ORYLUX	3060	Sinomonas flava	NA	NA	NA	25.7	0.0293	0.0164
1	ORYLUX	3132	Solitalea canadensis	18	0.0162	0.0098	32.1	0.0321	0.0256
1	ORYLUX	3132	Solitalea canadensis	30.7	0.0128	0.0108	31.7	0.0577	0.0241
1	ORYLUX	3132	Solitalea canadensis	26.5	0.0234	0.0109	31.3	0.0499	0.0344
1	ORYLUX	3132	Solitalea canadensis	19	0.0192	0.012	31	0.0509	0.022
1	ORYLUX	3132	Solitalea canadensis	26.3	0.026	0.0151	30.9	0.053	0.0303
1	ORYLUX	3132	Solitalea canadensis	30.1	0.0272	0.0156	28	0.0143	0.0057
1	ORYLUX	3132	Solitalea canadensis	23.8	0.0321	0.0166	27.6	0.0513	0.0276
1	ORYLUX	3132	Solitalea canadensis	29.4	0.0337	0.0194	27.6	0.0314	0.0181
1	ORYLUX	3132	Solitalea canadensis	26	0.0375	0.0206	26.7	0.0289	0.00151
1	ORYLUX	3132	Solitalea canadensis	29.3	0.0389	0.0212	25.6	0.0376	0.015
1	ORYLUX	3132	Solitalea canadensis	28.5	0.0358	0.0214	25.2	0.0354	0.0155
1	ORYLUX	3132	Solitalea canadensis	27.1	0.0348	0.0221	24.9	0.0371	0.0121
1	ORYLUX	3168	Chromobacterium violaceum	25.2	0.026	0.0156	30.4	0.0522	0.0295
1	ORYLUX	3168	Chromobacterium violaceum	26	0.0269	0.0158	29.5	0.0551	0.0308
1	ORYLUX	3168	Chromobacterium violaceum	23.5	0.0226	0.0161	29	0.0531	0.0315
1	ORYLUX	3168	Chromobacterium violaceum	23	0.0276	0.0173	28.1	0.0496	0.0311
1	ORYLUX	3168	Chromobacterium violaceum	29.7	0.0265	0.0187	27.3	0.0429	0.0171
1	ORYLUX	3168	Chromobacterium violaceum	28	0.0291	0.0209	27.2	0.0458	0.0268
1	ORYLUX	3168	Chromobacterium violaceum	26	0.0274	0.0234	26.4	0.039	0.0254
1	ORYLUX	3168	Chromobacterium violaceum	33.5	0.0454	0.024	26.1	0.0381	0.0243
1	ORYLUX	3168	Chromobacterium violaceum	28	0.0351	0.0259	26.1	0.0292	0.0153
1	ORYLUX	3168	Chromobacterium violaceum	31.5	0.042	0.0265	26	0.026	0.0143
1	ORYLUX	3168	Chromobacterium violaceum	32	0.05	0.0277	25.6	0.0388	0.0221
1	ORYLUX	3168	Chromobacterium violaceum	28.7	0.0452	0.029	24.8	0.0492	0.0344
1	ORYLUX	3173	Phytobacter diazotrophicus	20.6	0.0147	0.0098	33.5	0.0662	0.0346
1	ORYLUX	3173	Phytobacter diazotrophicus	22.5	0.0185	0.0109	33.3	0.0691	0.0278
1	ORYLUX	3173	Phytobacter diazotrophicus	28.2	0.0316	0.0145	32.4	0.0604	0.03
1	ORYLUX	3173	Phytobacter diazotrophicus	23.2	0.0296	0.0165	32.3	0.0611	0.0288
1	ORYLUX	3173	Phytobacter diazotrophicus	23.8	0.0322	0.0166	30.4	0.0605	0.0349
1	ORYLUX	3173	Phytobacter diazotrophicus	28	0.0308	0.0184	29.9	0.0492	0.0257
1	ORYLUX	3173	Phytobacter diazotrophicus	31.7	0.0367	0.0211	29.8	0.0518	0.0263
1	ORYLUX	3173	Phytobacter diazotrophicus	32	0.0556	0.0262	29.1	0.0565	0.0373
1	ORYLUX	3173	Phytobacter diazotrophicus	34.2	0.0448	0.0266	29	0.0267	0.011
1	ORYLUX	3173	Phytobacter diazotrophicus	29.4	0.0504	0.0269	27	0.0409	0.0198
1	ORYLUX	3173	Phytobacter diazotrophicus	33	0.0598	0.0372	26.3	0.0519	0.0329
1	ORYLUX	3173	Phytobacter diazotrophicus	36.7	0.0928	0.0507	25.6	0.0401	0.0258
1	ORYLUX	3180	Ralstonia insidiosa	29.1	0.0351	0.0156	31	0.0614	0.0313
1	ORYLUX	3180	Ralstonia insidiosa	26.3	0.0441	0.016	30.1	0.0521	0.0225
1	ORYLUX	3180	Ralstonia insidiosa	26	0.0325	0.0175	28.8	0.043	0.0269
1	ORYLUX	3180	Ralstonia insidiosa	34.6	0.0331	0.0214	27.8	0.0385	0.0241
1	ORYLUX	3180	Ralstonia insidiosa	29.3	0.0407	0.022	27.5	0.0422	0.0218
1	ORYLUX	3180	Ralstonia insidiosa	26.6	0.029	0.0234	27	0.0455	0.0268
1	ORYLUX	3180	Ralstonia insidiosa	36	0.042	0.0238	26.1	0.0255	0.0125
1	ORYLUX	3180	Ralstonia insidiosa	32.4	0.0564	0.0255	26	0.0356	0.0185
1	ORYLUX	3180	Ralstonia insidiosa	29.3	0.0488	0.0277	25.3	0.0325	0.0209
1	ORYLUX	3180	Ralstonia insidiosa	33.3	0.0629	0.0297	25	0.0377	0.0213
1	ORYLUX	3180	Ralstonia insidiosa	29.7	0.0616	0.0305	24.9	0.0343	0.0224
1	ORYLUX	3180	Ralstonia insidiosa	34.5	0.0576	0.0346	24.5	0.0301	0.015
1	ORYLUX	3185	Microbacterium azadirachtae	18.4	0.0165	0.0092	33.8	0.0698	0.0383
1	ORYLUX	3185	Microbacterium azadirachtae	12.7	0.0143	0.0098	32.7	0.0662	0.0402
1	ORYLUX	3185	Microbacterium azadirachtae	26.2	0.0252	0.01	32	0.0611	0.0348
1	ORYLUX	3185	Microbacterium azadirachtae	21.6	0.0205	0.0102	31.5	0.0637	0.0275
1	ORYLUX	3185	Microbacterium azadirachtae	33.3	0.013	0.0103	30.8	0.0638	0.0354
1	ORYLUX	3185	Microbacterium azadirachtae	21.7	0.0187	0.0104	29	0.041	0.0255
1	ORYLUX	3185	Microbacterium azadirachtae	26.5	0.0281	0.0124	28	0.0584	0.0232
1	ORYLUX	3185	Microbacterium azadirachtae	23.5	0.0263	0.0129	26.5	0.0357	0.0129
1	ORYLUX	3185	Microbacterium azadirachtae	26.5	0.0272	0.0144	25.5	0.0349	0.0188
1	ORYLUX	3185	Microbacterium azadirachtae	25.1	0.0314	0.0194	25.2	0.0552	0.0231
1	ORYLUX	3185	Microbacterium azadirachtae	27.2	0.0482	0.0248	25	0.0359	0.0191
1	ORYLUX	3185	Microbacterium azadirachtae	29	0.0596	0.0378	24.7	0.03	0.0172
1	ORYLUX	3267	Bradyrhizobium ORS278	29.3	0.02	0.0093	30.3	0.0529	0.0266
1	ORYLUX	3267	Bradyrhizobium ORS279	27	0.0193	0.0101	28.6	0.047	0.0247
1	ORYLUX	3267	Bradyrhizobium ORS280	21.3	0.023	0.0105	27.6	0.0462	0.0201
1	ORYLUX	3267	Bradyrhizobium ORS281	24.6	0.0252	0.0105	25.5	0.0388	0.0178
1	ORYLUX	3267	Bradyrhizobium ORS282	21.1	0.0224	0.0132	25.2	0.0388	0.0214
1	ORYLUX	3267	Bradyrhizobium ORS283	23.4	0.0232	0.0136	25	0.0328	0.0149
1	ORYLUX	3267	Bradyrhizobium ORS284	23.5	0.0311	0.0147	24.8	0.0391	0.0125
1	ORYLUX	3267	Bradyrhizobium ORS285	22	0.0304	0.0162	24.6	0.0288	0.0185
1	ORYLUX	3267	Bradyrhizobium ORS286	24.4	0.0264	0.0165	24.6	0.0282	0.0135
1	ORYLUX	3267	Bradyrhizobium ORS287	25	0.0347	0.0189	24.2	0.0399	0.0181
1	ORYLUX	3267	Bradyrhizobium ORS288	25.3	0.0419	0.0288	23.9	0.0288	0.0154
1	ORYLUX	3267	Bradyrhizobium ORS289	26.9	0.0545	0.0358	23.7	0.0293	0.0176
1	ORYLUX	3269	Azospirillum sp B510	24.3	0.0212	0.0121	36.5	0.0679	0.0217
1	ORYLUX	3269	Azospirillum sp B511	27	0.0227	0.0125	36.5	0.0645	0.0226
1	ORYLUX	3269	Azospirillum sp B512	29	0.0212	0.0129	33.7	0.0623	0.0375
1	ORYLUX	3269	Azospirillum sp B513	25.5	0.0258	0.0132	32.8	0.0591	0.0242
1	ORYLUX	3269	Azospirillum sp B514	25	0.027	0.0134	32.7	0.0547	0.0258
1	ORYLUX	3269	Azospirillum sp B515	30.2	0.0271	0.0138	32.4	0.0625	0.022
1	ORYLUX	3269	Azospirillum sp B516	25.6	0.0219	0.0146	31	0.0457	0.0154
1	ORYLUX	3269	Azospirillum sp B517	25.6	0.0267	0.0152	30.6	0.0464	0.0199
1	ORYLUX	3269	Azospirillum sp B518	27.5	0.0288	0.0167	29.7	0.0558	0.0181
1	ORYLUX	3269	Azospirillum sp B519	27.2	0.0336	0.0186	26.6	0.0397	0.0159
1	ORYLUX	3269	Azospirillum sp B520	24.9	0.0301	0.0193	26.5	0.0488	0.0239
1	ORYLUX	3269	Azospirillum sp B521	24.2	0.0428	0.0305	26.1	0.0375	0.0162
1	ORYLUX	ctrl1	Contrôle1	22	0.0204	0.0041	34.5	0.0577	0.031
1	ORYLUX	ctrl1	Contrôle1	23.4	0.0226	0.0099	33.3	0.0605	0.032
1	ORYLUX	ctrl1	Contrôle1	22.8	0.0232	0.0106	33.1	0.0542	0.0225
1	ORYLUX	ctrl1	Contrôle1	25.3	0.0302	0.0151	32.5	0.0646	0.0286
1	ORYLUX	ctrl1	Contrôle1	24	0.0258	0.0156	31.3	0.0541	0.0202
1	ORYLUX	ctrl1	Contrôle1	29	0.0406	0.0186	31.2	0.0575	0.0234
1	ORYLUX	ctrl1	Contrôle1	28.7	0.035	0.0195	30.6	0.0472	0.015
1	ORYLUX	ctrl1	Contrôle1	27.3	0.0328	0.0201	30.5	0.049	0.0271
1	ORYLUX	ctrl1	Contrôle1	30.6	0.0413	0.0216	30.1	0.0503	0.0221
1	ORYLUX	ctrl1	Contrôle1	34.2	0.0476	0.0287	29.5	0.051	0.0302
1	ORYLUX	ctrl1	Contrôle1	36	0.0647	0.033	28.5	0.049	0.0344
1	ORYLUX	ctrl1	Contrôle1	NA	NA	NA	28	0.0446	0.031
2	ORYLUX	ctrl2	Contrôle2	43	0.0807	0.0154	33	0.0599	0.0275
2	ORYLUX	ctrl2	Contrôle2	28.7	0.0366	0.0169	33	0.0527	0.0228
2	ORYLUX	ctrl2	Contrôle2	34.6	0.0588	0.0177	32	0.0498	0.0207
2	ORYLUX	ctrl2	Contrôle2	30.8	0.0444	0.0206	30.5	0.0416	0.0248
2	ORYLUX	ctrl2	Contrôle2	28	0.0398	0.0218	28.5	0.0394	0.0259
2	ORYLUX	ctrl2	Contrôle2	31.4	0.0493	0.0224	28.5	0.0364	0.0197
2	ORYLUX	ctrl2	Contrôle2	33.7	0.0488	0.0232	28.2	0.0337	0.02
2	ORYLUX	ctrl2	Contrôle2	31.3	0.0431	0.0245	27.3	0.0588	0.0304
2	ORYLUX	ctrl2	Contrôle2	34.2	0.0533	0.0272	27.3	0.0384	0.0199
2	ORYLUX	ctrl2	Contrôle2	34.2	0.0568	0.0319	26.5	0.0355	0.0163
2	ORYLUX	ctrl2	Contrôle2	35.7	0.0393	0.0331	25.7	0.0251	0.0123
2	ORYLUX	ctrl2	Contrôle2	37.1	0.072	0.0382	24.6	0.0232	0.0138
