# Supplementary material for: Diversity and plant growth promoting ability of rice root-associated bacteria in Burkina-Faso and cross-comparison with metabarcoding data
Source: PLoS One. 2023 Nov 30;18(11):e0287084. doi: 10.1371/journal.pone.0287084 (PMC10688718; doi:10.1371/journal.pone.0287084)
Supplement: S3 Table — (XLSX) [file pone.0287084.s009.xlsx]

## Sheet: total RDP info
Library1: ASV_1322_sequences_filtre161.txt / 1322 sequences
Library2: cultivables 1010 sequences_Fasta.txt / 1010 sequences
Library Comparison: RDP Naive Bayesian rRNA Classifier Version 2.11, September 2015
Taxonomical Hierarchy: RDP 16S rRNA training setNo 18 07/2020
Submit Date: Fri Jan 27 03:46:21 EST 2023
Confidence threshold: 80 %
Rank	Lineage	Name	ASV	Culturables	Significance
phylum	Root;Bacteria;	Acidobacteria	145	0	2.05E-36
class	Root;Bacteria;Proteobacteria;	Deltaproteobacteria	111	0	4.94E-28
phylum	Root;Bacteria;	Chloroflexi	79	0	3.81E-20
order	Root;Bacteria;Proteobacteria;Deltaproteobacteria;	Myxococcales	77	0	1.19E-19
class	Root;Bacteria;Acidobacteria;	Acidobacteria_Gp1	69	0	1.11E-17
	Root;Bacteria;	unclassified Bacteria	64	0	NA
class	Root;Bacteria;Firmicutes;	Clostridia	60	0	1.84E-15
order	Root;Bacteria;Firmicutes;Clostridia;	Clostridiales	60	0	1.84E-15
phylum	Root;Bacteria;	Bacteroidetes	82	5	4.49E-15
suborder	Root;Bacteria;Proteobacteria;Deltaproteobacteria;Myxococcales;	Cystobacterineae	54	0	5.54E-14
genus	Root;Bacteria;Acidobacteria;Acidobacteria_Gp1;	Gp1	54	0	5.54E-14
family	Root;Bacteria;Firmicutes;Bacilli;Bacillales;	Bacillaceae 1	37	328	6e-14
order	Root;Bacteria;Firmicutes;Bacilli;	Bacillales	47	365	6e-14
class	Root;Bacteria;Firmicutes;	Bacilli	49	367	6e-14
genus	Root;Bacteria;Firmicutes;Bacilli;Bacillales;Bacillaceae 1;	Bacillus	18	279	6e-14
class	Root;Bacteria;Proteobacteria;	Betaproteobacteria	146	282	6e-14
genus	Root;Bacteria;Proteobacteria;Betaproteobacteria;Burkholderiales;Burkholderiaceae;	Burkholderia	8	124	6e-14
family	Root;Bacteria;Proteobacteria;Betaproteobacteria;Burkholderiales;	Burkholderiaceae	24	220	6e-14
order	Root;Bacteria;Proteobacteria;Betaproteobacteria;	Burkholderiales	86	261	6e-14
phylum	Root;Bacteria;	Firmicutes	120	367	6e-14
class	Root;Bacteria;Proteobacteria;	Gammaproteobacteria	143	241	6e-14
family	Root;Bacteria;Proteobacteria;Gammaproteobacteria;Pseudomonadales;	Pseudomonadaceae	25	87	6e-14
order	Root;Bacteria;Proteobacteria;Gammaproteobacteria;	Pseudomonadales	47	127	6e-14
genus	Root;Bacteria;Proteobacteria;Gammaproteobacteria;Pseudomonadales;Pseudomonadaceae;	Pseudomonas	25	87	6e-14
genus	Root;Bacteria;Proteobacteria;Betaproteobacteria;Burkholderiales;Burkholderiaceae;	Ralstonia	7	74	6e-14
class	Root;Bacteria;Cyanobacteria/Chloroplast;	Cyanobacteria	50	0	5.37E-13
phylum	Root;Bacteria;	Cyanobacteria/Chloroplast	50	0	5.37E-13
family	Root;Bacteria;Firmicutes;Clostridia;Clostridiales;	Clostridiaceae 1	48	0	1.67E-12
genus	Root;Bacteria;Proteobacteria;Gammaproteobacteria;Enterobacterales;Enterobacteriaceae;	Enterobacter	6	50	2.58E-12
class	Root;Bacteria;Proteobacteria;	Alphaproteobacteria	197	62	4.13E-11
genus	Root;Bacteria;Proteobacteria;Deltaproteobacteria;Myxococcales;Cystobacterineae;Anaeromyxobacteraceae;	Anaeromyxobacter	42	0	5.03E-11
family	Root;Bacteria;Proteobacteria;Deltaproteobacteria;Myxococcales;Cystobacterineae;	Anaeromyxobacteraceae	42	0	5.03E-11
genus	Root;Bacteria;Firmicutes;Clostridia;Clostridiales;Clostridiaceae 1;	Clostridium sensu stricto	42	0	5.03E-11
order	Root;Bacteria;Chloroflexi;Ktedonobacteria;	Ktedonobacterales	39	0	2.76E-10
class	Root;Bacteria;Chloroflexi;	Ktedonobacteria	39	0	2.76E-10
family	Root;Bacteria;Proteobacteria;Gammaproteobacteria;Enterobacterales;	Enterobacteriaceae	35	86	2.99E-10
family	Root;Bacteria;Actinobacteria;Actinobacteria;Micrococcales;	Microbacteriaceae	3	34	6.26E-10
	Root;Bacteria;Cyanobacteria/Chloroplast;Cyanobacteria;	unclassified Cyanobacteria	36	0	NA
phylum	Root;Bacteria;	Proteobacteria	598	585	1.98E-9
genus	Root;Bacteria;Actinobacteria;Actinobacteria;Micrococcales;Microbacteriaceae;	Microbacterium	1	27	2.25E-9
	Root;Bacteria;Proteobacteria;Alphaproteobacteria;Rhizobiales;	unclassified Rhizobiales	35	0	NA
class	Root;Bacteria;Acidobacteria;	Acidobacteria_Gp3	34	0	4.72E-9
class	Root;Bacteria;Chloroflexi;	Anaerolineae	34	0	4.72E-9
order	Root;Bacteria;Proteobacteria;Alphaproteobacteria;	Rhodospirillales	47	3	5.4E-9
order	Root;Bacteria;Proteobacteria;Alphaproteobacteria;	Rhizobiales	95	20	1.2E-8
family	Root;Bacteria;Chloroflexi;Anaerolineae;Anaerolineales;	Anaerolineaceae	30	0	4.57E-8
order	Root;Bacteria;Chloroflexi;Anaerolineae;	Anaerolineales	30	0	4.57E-8
order	Root;Bacteria;Proteobacteria;Gammaproteobacteria;	Enterobacterales	44	87	6.68E-8
	Root;Bacteria;Chloroflexi;Anaerolineae;Anaerolineales;Anaerolineaceae;	unclassified Anaerolineaceae	29	0	NA
order	Root;Bacteria;Proteobacteria;Deltaproteobacteria;	Desulfuromonadales	28	0	1.42E-7
family	Root;Bacteria;Proteobacteria;Deltaproteobacteria;Desulfuromonadales;	Geobacteraceae	28	0	1.42E-7
phylum	Root;Bacteria;	Verrucomicrobia	28	0	1.42E-7
	Root;Bacteria;Chloroflexi;Ktedonobacteria;Ktedonobacterales;	unclassified Ktedonobacterales	27	0	NA
genus	Root;Bacteria;Proteobacteria;Deltaproteobacteria;Desulfuromonadales;Geobacteraceae;	Geobacter	26	0	4.42E-7
genus	Root;Bacteria;Acidobacteria;Acidobacteria_Gp3;	Gp3	25	0	7.8E-7
genus	Root;Bacteria;Proteobacteria;Betaproteobacteria;Burkholderiales;Oxalobacteraceae;	Herbaspirillum	5	26	4.19E-6
family	Root;Bacteria;Actinobacteria;Actinobacteria;Micromonosporales;	Micromonosporaceae	20	0	1.33E-5
order	Root;Bacteria;Actinobacteria;Actinobacteria;	Micromonosporales	20	0	1.33E-5
order	Root;Bacteria;Bacteroidetes;Flavobacteriia;	Flavobacteriales	19	0	2.35E-5
class	Root;Bacteria;Bacteroidetes;	Flavobacteriia	19	0	2.35E-5
order	Root;Bacteria;Actinobacteria;Actinobacteria;	Micrococcales	17	41	2.67E-5
genus	Root;Bacteria;Firmicutes;Bacilli;Bacillales;Bacillaceae 1;	Fictibacillus	1	15	3.09E-5
genus	Root;Bacteria;Proteobacteria;Gammaproteobacteria;Xanthomonadales;Xanthomonadaceae;	Stenotrophomonas	5	22	5.95E-5
genus	Root;Bacteria;Proteobacteria;Alphaproteobacteria;Caulobacterales;Caulobacteraceae;	Caulobacter	2	16	7.94E-5
family	Root;Bacteria;Proteobacteria;Gammaproteobacteria;Xanthomonadales;	Xanthomonadaceae	6	23	8e-05
genus	Root;Bacteria;Firmicutes;Bacilli;Bacillales;Planococcaceae;	Lysinibacillus	0	11	8.71E-5
family	Root;Bacteria;Bacteroidetes;Chitinophagia;Chitinophagales;	Chitinophagaceae	24	2	0.0001
order	Root;Bacteria;Bacteroidetes;Chitinophagia;	Chitinophagales	24	2	0.0001
class	Root;Bacteria;Bacteroidetes;	Chitinophagia	24	2	0.0001
order	Root;Bacteria;Proteobacteria;Betaproteobacteria;	Nitrosomonadales	16	0	1.29E-4
	Root;Bacteria;Actinobacteria;Actinobacteria;Micromonosporales;Micromonosporaceae;	unclassified Micromonosporaceae	16	0	NA
genus	Root;Bacteria;Proteobacteria;Betaproteobacteria;Neisseriales;Chromobacteriaceae;	Chromobacterium	3	17	1.57E-4
family	Root;Bacteria;Firmicutes;Bacilli;Bacillales;	Paenibacillaceae 1	0	10	2.01E-4
class	Root;Bacteria;Verrucomicrobia;	Subdivision3	15	0	2.28E-4
genus	Root;Bacteria;Verrucomicrobia;Subdivision3;	Subdivision3_genera_incertae_sedis	15	0	2.28E-4
family	Root;Bacteria;Bacteroidetes;Flavobacteriia;Flavobacteriales;	Weeksellaceae	15	0	2.28E-4
genus	Root;Bacteria;Proteobacteria;Betaproteobacteria;Burkholderiales;Burkholderiaceae;	Paraburkholderia	3	16	3.14E-4
family	Root;Bacteria;Firmicutes;Bacilli;Bacillales;	Planococcaceae	1	12	3.16E-4
family	Root;Bacteria;Proteobacteria;Alphaproteobacteria;Rhizobiales;	Bradyrhizobiaceae	14	0	4.01E-4
genus	Root;Bacteria;Bacteroidetes;Flavobacteriia;Flavobacteriales;Weeksellaceae;	Chryseobacterium	14	0	4.01E-4
family	Root;Bacteria;Proteobacteria;Gammaproteobacteria;Pseudomonadales;	Moraxellaceae	22	40	6.2E-4
class	Root;Bacteria;Acidobacteria;	Acidobacteria_Gp16	13	0	7.08E-4
order	Root;Bacteria;Bacteroidetes;Bacteroidia;	Bacteroidales	13	0	7.08E-4
class	Root;Bacteria;Bacteroidetes;	Bacteroidia	13	0	7.08E-4
genus	Root;Bacteria;Acidobacteria;Acidobacteria_Gp16;	Gp16	13	0	7.08E-4
class	Root;Bacteria;Actinobacteria;	Thermoleophilia	13	0	7.08E-4
	Root;Bacteria;Actinobacteria;Actinobacteria;	unclassified Actinobacteria	13	0	NA
	Root;Bacteria;Proteobacteria;Betaproteobacteria;	unclassified Betaproteobacteria	13	0	NA
genus	Root;Bacteria;Proteobacteria;Gammaproteobacteria;Pseudomonadales;Moraxellaceae;	Acinetobacter	22	39	0.001
family	Root;Bacteria;Proteobacteria;Betaproteobacteria;Burkholderiales;	Comamonadaceae	39	10	1.08E-3
genus	Root;Bacteria;Proteobacteria;Gammaproteobacteria;Gammaproteobacteria_incertae_sedis;	Acidibacter	12	0	1.25E-3
phylum	Root;Bacteria;	Candidatus Saccharibacteria	12	0	1.25E-3
genus	Root;Bacteria;Chloroflexi;Ktedonobacteria;Ktedonobacterales;Dictyobacteraceae;	Dictyobacter	12	0	1.25E-3
family	Root;Bacteria;Chloroflexi;Ktedonobacteria;Ktedonobacterales;	Dictyobacteraceae	12	0	1.25E-3
order	Root;Bacteria;Proteobacteria;Gammaproteobacteria;	Gammaproteobacteria_incertae_sedis	12	0	1.25E-3
suborder	Root;Bacteria;Proteobacteria;Deltaproteobacteria;Myxococcales;	Nannocystineae	12	0	1.25E-3
family	Root;Bacteria;Proteobacteria;Alphaproteobacteria;Rhodospirillales;	Rhodospirillaceae	12	0	1.25E-3
genus	Root;Bacteria;Candidatus Saccharibacteria;	Saccharibacteria_genera_incertae_sedis	12	0	1.25E-3
family	Root;Bacteria;Proteobacteria;Betaproteobacteria;Nitrosomonadales;	Sterolibacteriaceae	12	0	1.25E-3
family	Root;Bacteria;Proteobacteria;Betaproteobacteria;Burkholderiales;	Oxalobacteraceae	15	30	1.42E-3
family	Root;Bacteria;Proteobacteria;Alphaproteobacteria;Sphingomonadales;	Erythrobacteraceae	15	1	1.8E-3
family	Root;Bacteria;Actinobacteria;Actinobacteria;Kineosporiales;	Kineosporiaceae	11	0	2.2E-3
order	Root;Bacteria;Actinobacteria;Actinobacteria;	Kineosporiales	11	0	2.2E-3
family	Root;Bacteria;Proteobacteria;Alphaproteobacteria;Rhizobiales;	Methylocystaceae	11	0	2.2E-3
	Root;Bacteria;Bacteroidetes;Bacteroidia;Bacteroidales;	unclassified Bacteroidales	11	0	NA
	Root;Bacteria;Actinobacteria;Actinobacteria;Kineosporiales;Kineosporiaceae;	unclassified Kineosporiaceae	11	0	NA
genus	Root;Bacteria;Firmicutes;Bacilli;Bacillales;Paenibacillaceae 1;	Paenibacillus	0	7	2.48E-3
phylum	Root;Bacteria;	Actinobacteria	112	53	2.62E-3
class	Root;Bacteria;Firmicutes;	Negativicutes	10	0	3.89E-3
order	Root;Bacteria;Proteobacteria;Betaproteobacteria;	Rhodocyclales	10	0	3.89E-3
suborder	Root;Bacteria;Proteobacteria;Deltaproteobacteria;Myxococcales;	Sorangiineae	10	0	3.89E-3
order	Root;Bacteria;Spirochaetes;Spirochaetia;	Spirochaetales	10	0	3.89E-3
phylum	Root;Bacteria;	Spirochaetes	10	0	3.89E-3
class	Root;Bacteria;Spirochaetes;	Spirochaetia	10	0	3.89E-3
	Root;Bacteria;Bacteroidetes;Chitinophagia;Chitinophagales;Chitinophagaceae;	unclassified Chitinophagaceae	10	0	NA
	Root;Bacteria;Proteobacteria;Betaproteobacteria;Nitrosomonadales;Sterolibacteriaceae;	unclassified Sterolibacteriaceae	10	0	NA
genus	Root;Bacteria;Proteobacteria;Alphaproteobacteria;Sphingomonadales;Erythrobacteraceae;	Novosphingobium	13	1	0.005
	Root;Bacteria;Proteobacteria;Betaproteobacteria;Burkholderiales;Comamonadaceae;	unclassified Comamonadaceae	13	1	NA
family	Root;Bacteria;Proteobacteria;Alphaproteobacteria;Rhodospirillales;	Azospirillaceae	18	3	6.34E-3
family	Root;Bacteria;Acidobacteria;Holophagae;Holophagales;	Holophagaceae	9	0	6.86E-3
class	Root;Bacteria;Acidobacteria;	Holophagae	9	0	6.86E-3
order	Root;Bacteria;Acidobacteria;Holophagae;	Holophagales	9	0	6.86E-3
order	Root;Bacteria;Firmicutes;Negativicutes;	Selenomonadales	9	0	6.86E-3
	Root;Bacteria;Proteobacteria;Deltaproteobacteria;Myxococcales;Cystobacterineae;	unclassified Cystobacterineae	9	0	NA
family	Root;Bacteria;Proteobacteria;Gammaproteobacteria;Aeromonadales;	Aeromonadaceae	15	2	7.61E-3
order	Root;Bacteria;Proteobacteria;Gammaproteobacteria;	Aeromonadales	15	2	7.61E-3
family	Root;Bacteria;Proteobacteria;Alphaproteobacteria;Rhizobiales;	Rhizobiaceae	5	14	8.27E-3
genus	Root;Bacteria;Proteobacteria;Alphaproteobacteria;Rhizobiales;Bradyrhizobiaceae;	Bradyrhizobium	8	0	1.21E-2
genus	Root;Bacteria;Proteobacteria;Betaproteobacteria;Burkholderiales;Comamonadaceae;	Comamonas	8	0	1.21E-2
family	Root;Bacteria;Verrucomicrobia;Opitutae;Opitutales;	Opitutaceae	8	0	1.21E-2
class	Root;Bacteria;Verrucomicrobia;	Opitutae	8	0	1.21E-2
order	Root;Bacteria;Verrucomicrobia;Opitutae;	Opitutales	8	0	1.21E-2
family	Root;Bacteria;Proteobacteria;Gammaproteobacteria;Xanthomonadales;	Rhodanobacteraceae	8	0	1.21E-2
family	Root;Bacteria;Spirochaetes;Spirochaetia;Spirochaetales;	Spirochaetaceae	8	0	1.21E-2
family	Root;Bacteria;Firmicutes;Negativicutes;Selenomonadales;	Sporomusaceae	8	0	1.21E-2
	Root;Bacteria;Proteobacteria;Betaproteobacteria;Burkholderiales;	unclassified Burkholderiales	8	0	NA
genus	Root;Bacteria;Proteobacteria;Alphaproteobacteria;Rhizobiales;Rhizobiaceae;	Allorhizobium	0	5	1.32E-2
order	Root;Bacteria;Bacteroidetes;Cytophagia;	Cytophagales	7	0	2.13E-2
class	Root;Bacteria;Bacteroidetes;	Cytophagia	7	0	2.13E-2
family	Root;Bacteria;Cyanobacteria/Chloroplast;Cyanobacteria;	Family V	7	0	2.13E-2
family	Root;Bacteria;Proteobacteria;Alphaproteobacteria;Micropepsales;	Micropepsaceae	7	0	2.13E-2
order	Root;Bacteria;Proteobacteria;Alphaproteobacteria;	Micropepsales	7	0	2.13E-2
	Root;Bacteria;Acidobacteria;Acidobacteria_Gp3;	unclassified Acidobacteria_Gp3	7	0	NA
	Root;Bacteria;Bacteroidetes;	unclassified Bacteroidetes	7	0	NA
	Root;Bacteria;Proteobacteria;Alphaproteobacteria;Rhodospirillales;	unclassified Rhodospirillales	7	0	NA
genus	Root;Bacteria;Proteobacteria;Gammaproteobacteria;Enterobacterales;Enterobacteriaceae;	Kosakonia	5	12	2.53E-2
genus	Root;Bacteria;Firmicutes;Bacilli;Bacillales;Bacillaceae 1;	Neobacillus	11	19	2.57E-2
family	Root;Bacteria;Proteobacteria;Alphaproteobacteria;Rhodospirillales;	Acetobacteraceae	6	0	3.76E-2
class	Root;Bacteria;Acidobacteria;	Acidobacteria_Gp17	6	0	3.76E-2
genus	Root;Bacteria;Actinobacteria;Thermoleophilia;Gaiellales;Gaiellaceae;	Gaiella	6	0	3.76E-2
family	Root;Bacteria;Actinobacteria;Thermoleophilia;Gaiellales;	Gaiellaceae	6	0	3.76E-2
order	Root;Bacteria;Actinobacteria;Thermoleophilia;	Gaiellales	6	0	3.76E-2
genus	Root;Bacteria;Acidobacteria;Holophagae;Holophagales;Holophagaceae;	Geothrix	6	0	3.76E-2
genus	Root;Bacteria;Acidobacteria;Acidobacteria_Gp17;	Gp17	6	0	3.76E-2
family	Root;Bacteria;Proteobacteria;Alphaproteobacteria;Rhizobiales;	Hyphomicrobiaceae	6	0	3.76E-2
family	Root;Bacteria;Actinobacteria;Actinobacteria;Micrococcales;	Intrasporangiaceae	6	0	3.76E-2
genus	Root;Bacteria;Proteobacteria;Deltaproteobacteria;Myxococcales;Nannocystineae;Kofleriaceae;	Kofleria	6	0	3.76E-2
family	Root;Bacteria;Proteobacteria;Deltaproteobacteria;Myxococcales;Nannocystineae;	Kofleriaceae	6	0	3.76E-2
genus	Root;Bacteria;Proteobacteria;Alphaproteobacteria;Rhizobiales;Methylocystaceae;	Methylocystis	6	0	3.76E-2
genus	Root;Bacteria;Acidobacteria;Acidobacteria_Gp1;	Occallatibacter	6	0	3.76E-2
genus	Root;Bacteria;Proteobacteria;Alphaproteobacteria;Micropepsales;Micropepsaceae;	Rhizomicrobium	6	0	3.76E-2
order	Root;Bacteria;Actinobacteria;Thermoleophilia;	Solirubrobacterales	6	0	3.76E-2
	Root;Bacteria;Proteobacteria;Alphaproteobacteria;Rhodospirillales;Acetobacteraceae;	unclassified Acetobacteraceae	6	0	NA
	Root;Bacteria;Acidobacteria;Acidobacteria_Gp1;	unclassified Acidobacteria_Gp1	6	0	NA
	Root;Bacteria;Cyanobacteria/Chloroplast;Cyanobacteria;Family V;	unclassified Family V	6	0	NA
	Root;Bacteria;Proteobacteria;Deltaproteobacteria;Myxococcales;Nannocystineae;	unclassified Nannocystineae	6	0	NA
	Root;Bacteria;Proteobacteria;Deltaproteobacteria;Myxococcales;Sorangiineae;	unclassified Sorangiineae	6	0	NA
	Root;Bacteria;Firmicutes;Negativicutes;Selenomonadales;Sporomusaceae;	unclassified Sporomusaceae	6	0	NA
family	Root;Bacteria;Proteobacteria;Alphaproteobacteria;Caulobacterales;	Caulobacteraceae	12	19	4.24E-2
genus	Root;Bacteria;Proteobacteria;Betaproteobacteria;Burkholderiales;Comamonadaceae;	Acidovorax	1	5	5.81E-2
order	Root;Bacteria;Proteobacteria;Alphaproteobacteria;	Caulobacterales	13	19	6.43E-2
class	Root;Bacteria;Actinobacteria;	Coriobacteriia	5	0	6.64E-2
genus	Root;Bacteria;Proteobacteria;Gammaproteobacteria;Xanthomonadales;Rhodanobacteraceae;	Dyella	5	0	6.64E-2
family	Root;Bacteria;Proteobacteria;Gammaproteobacteria;Enterobacterales;	Erwiniaceae	5	0	6.64E-2
family	Root;Bacteria;Actinobacteria;Actinobacteria;Geodermatophilales;	Geodermatophilaceae	5	0	6.64E-2
order	Root;Bacteria;Actinobacteria;Actinobacteria;	Geodermatophilales	5	0	6.64E-2
genus	Root;Bacteria;Proteobacteria;Alphaproteobacteria;Rhizobiales;Methylobacteriaceae;	Methylobacterium	5	0	6.64E-2
genus	Root;Bacteria;Proteobacteria;Gammaproteobacteria;Enterobacterales;Erwiniaceae;	Pantoea	5	0	6.64E-2
family	Root;Bacteria;Firmicutes;Clostridia;Clostridiales;	Ruminococcaceae	5	0	6.64E-2
genus	Root;Bacteria;Proteobacteria;Gammaproteobacteria;Aeromonadales;Aeromonadaceae;	Tolumonas	5	0	6.64E-2
	Root;Bacteria;Chloroflexi;	unclassified Chloroflexi	5	0	NA
	Root;Bacteria;Firmicutes;Clostridia;Clostridiales;Clostridiaceae 1;	unclassified Clostridiaceae 1	5	0	NA
	Root;Bacteria;Actinobacteria;Coriobacteriia;	unclassified Coriobacteriia	5	0	NA
	Root;Bacteria;Proteobacteria;Deltaproteobacteria;	unclassified Deltaproteobacteria	5	0	NA
	Root;Bacteria;Proteobacteria;Gammaproteobacteria;Xanthomonadales;	unclassified Xanthomonadales	5	0	NA
genus	Root;Bacteria;Firmicutes;Bacilli;Bacillales;Paenibacillaceae 1;	Brevibacillus	0	3	7.04E-2
genus	Root;Bacteria;Proteobacteria;Betaproteobacteria;Burkholderiales;Burkholderiaceae;	Cupriavidus	0	3	7.04E-2
genus	Root;Bacteria;Firmicutes;Bacilli;Bacillales;Bacillaceae 1;	Peribacillus	0	3	7.04E-2
family	Root;Bacteria;Firmicutes;Bacilli;Bacillales;	Staphylococcaceae	0	3	7.04E-2
genus	Root;Bacteria;Firmicutes;Bacilli;Bacillales;Staphylococcaceae;	Staphylococcus	0	3	7.04E-2
genus	Root;Bacteria;Proteobacteria;Gammaproteobacteria;Aeromonadales;Aeromonadaceae;	Aeromonas	10	2	7.05E-2
genus	Root;Bacteria;Proteobacteria;Gammaproteobacteria;Enterobacterales;Enterobacteriaceae;	Klebsiella	5	10	7.24E-2
family	Root;Bacteria;Bacteroidetes;Sphingobacteriia;Sphingobacteriales;	Sphingobacteriaceae	12	3	7.58E-2
order	Root;Bacteria;Bacteroidetes;Sphingobacteriia;	Sphingobacteriales	12	3	7.58E-2
class	Root;Bacteria;Bacteroidetes;	Sphingobacteriia	12	3	7.58E-2
genus	Root;Bacteria;Proteobacteria;Betaproteobacteria;Neisseriales;Chromobacteriaceae;	Vogesella	7	1	9.52E-2
genus	Root;Bacteria;Proteobacteria;Alphaproteobacteria;Rhizobiales;Rhizobiaceae;	Rhizobium	3	7	9.65E-2
genus	Root;Bacteria;Proteobacteria;Alphaproteobacteria;Rhodospirillales;Azospirillaceae;	Azospirillum	9	2	1.07E-1
genus	Root;Bacteria;Actinobacteria;Actinobacteria;Micrococcales;Microbacteriaceae;	Curtobacterium	1	4	1.17E-1
	Root;Bacteria;Actinobacteria;Actinobacteria;Micrococcales;Micrococcaceae;	unclassified Micrococcaceae	1	4	NA
order	Root;Bacteria;Actinobacteria;Acidimicrobiia;	Acidimicrobiales	4	0	1.17E-1
class	Root;Bacteria;Actinobacteria;	Acidimicrobiia	4	0	1.17E-1
class	Root;Bacteria;Acidobacteria;	Acidobacteria_Gp6	4	0	1.17E-1
genus	Root;Bacteria;Actinobacteria;Actinobacteria;Micromonosporales;Micromonosporaceae;	Actinoplanes	4	0	1.17E-1
genus	Root;Bacteria;Proteobacteria;Alphaproteobacteria;Rhizobiales;Alsobacteraceae;	Alsobacter	4	0	1.17E-1
family	Root;Bacteria;Proteobacteria;Alphaproteobacteria;Rhizobiales;	Alsobacteraceae	4	0	1.17E-1
genus	Root;Bacteria;Proteobacteria;Alphaproteobacteria;Rhizobiales;Devosiaceae;	Devosia	4	0	1.17E-1
family	Root;Bacteria;Proteobacteria;Alphaproteobacteria;Rhizobiales;	Devosiaceae	4	0	1.17E-1
genus	Root;Bacteria;Proteobacteria;Alphaproteobacteria;Rhodospirillales;Rhodospirillaceae;	Dongia	4	0	1.17E-1
family	Root;Bacteria;Cyanobacteria/Chloroplast;Cyanobacteria;	Family I	4	0	1.17E-1
family	Root;Bacteria;Bacteroidetes;Flavobacteriia;Flavobacteriales;	Flavobacteriaceae	4	0	1.17E-1
genus	Root;Bacteria;Actinobacteria;Actinobacteria;Geodermatophilales;Geodermatophilaceae;	Geodermatophilus	4	0	1.17E-1
genus	Root;Bacteria;Acidobacteria;Acidobacteria_Gp6;	Gp6	4	0	1.17E-1
genus	Root;Bacteria;Verrucomicrobia;Opitutae;Opitutales;Opitutaceae;	Opitutus	4	0	1.17E-1
genus	Root;Bacteria;Proteobacteria;Alphaproteobacteria;Caulobacterales;Caulobacteraceae;	Phenylobacterium	4	0	1.17E-1
family	Root;Bacteria;Proteobacteria;Deltaproteobacteria;Myxococcales;Sorangiineae;	Polyangiaceae	4	0	1.17E-1
family	Root;Bacteria;Actinobacteria;Actinobacteria;Pseudonocardiales;	Pseudonocardiaceae	4	0	1.17E-1
order	Root;Bacteria;Actinobacteria;Actinobacteria;	Pseudonocardiales	4	0	1.17E-1
genus	Root;Bacteria;Proteobacteria;Alphaproteobacteria;Rhodospirillales;Reyranellaceae;	Reyranella	4	0	1.17E-1
family	Root;Bacteria;Proteobacteria;Alphaproteobacteria;Rhodospirillales;	Reyranellaceae	4	0	1.17E-1
genus	Root;Bacteria;Proteobacteria;Alphaproteobacteria;Rhodospirillales;Rhodospirillaceae;	Telmatospirillum	4	0	1.17E-1
genus	Root;Bacteria;candidate division WPS-2;	WPS-2_genera_incertae_sedis	4	0	1.17E-1
phylum	Root;Bacteria;	candidate division WPS-2	4	0	1.17E-1
	Root;Bacteria;Chloroflexi;Anaerolineae;	unclassified Anaerolineae	4	0	NA
	Root;Bacteria;Proteobacteria;Alphaproteobacteria;Rhodospirillales;Azospirillaceae;	unclassified Azospirillaceae	4	0	NA
	Root;Bacteria;Proteobacteria;Alphaproteobacteria;Rhizobiales;Bradyrhizobiaceae;	unclassified Bradyrhizobiaceae	4	0	NA
	Root;Bacteria;Proteobacteria;Deltaproteobacteria;Myxococcales;Sorangiineae;Polyangiaceae;	unclassified Polyangiaceae	4	0	NA
	Root;Bacteria;Actinobacteria;Thermoleophilia;Solirubrobacterales;	unclassified Solirubrobacterales	4	0	NA
	Root;Bacteria;Firmicutes;Bacilli;Bacillales;Bacillaceae 1;	unclassified Bacillaceae 1	7	11	NA
order	Root;Bacteria;Proteobacteria;Gammaproteobacteria;	Xanthomonadales	19	23	1.31E-1
class	Root;Bacteria;Actinobacteria;	Actinobacteria	89	53	1.36E-1
family	Root;Bacteria;Proteobacteria;Alphaproteobacteria;Sphingomonadales;	Sphingomonadaceae	15	19	1.36E-1
genus	Root;Bacteria;Proteobacteria;Alphaproteobacteria;Sphingomonadales;Sphingomonadaceae;	Sphingomonas	13	17	1.36E-1
family	Root;Bacteria;Proteobacteria;Alphaproteobacteria;Rhizobiales;	Methylobacteriaceae	6	1	1.52E-1
genus	Root;Bacteria;Proteobacteria;Gammaproteobacteria;Legionellales;Coxiellaceae;	Aquicella	0	2	1.62E-1
family	Root;Bacteria;Proteobacteria;Gammaproteobacteria;Legionellales;	Coxiellaceae	0	2	1.62E-1
order	Root;Bacteria;Proteobacteria;Gammaproteobacteria;	Legionellales	0	2	1.62E-1
family	Root;Bacteria;Proteobacteria;Betaproteobacteria;Neisseriales;	Chromobacteriaceae	18	21	1.8E-1
family	Root;Bacteria;Firmicutes;Bacilli;Bacillales;	Bacillales_Incertae Sedis XII	8	11	1.97E-1
genus	Root;Bacteria;Firmicutes;Bacilli;Bacillales;Bacillales_Incertae Sedis XII;	Exiguobacterium	8	11	1.97E-1
class	Root;Bacteria;Acidobacteria;	Acidobacteria_Gp18	3	0	2.07E-1
family	Root;Bacteria;Proteobacteria;Deltaproteobacteria;Myxococcales;Cystobacterineae;	Cystobacteraceae	3	0	2.07E-1
genus	Root;Bacteria;Bacteroidetes;Chitinophagia;Chitinophagales;Chitinophagaceae;	Flavisolibacter	3	0	2.07E-1
genus	Root;Bacteria;Bacteroidetes;Flavobacteriia;Flavobacteriales;Flavobacteriaceae;	Flavobacterium	3	0	2.07E-1
family	Root;Bacteria;Bacteroidetes;Cytophagia;Cytophagales;	Fulvivirgaceae	3	0	2.07E-1
phylum	Root;Bacteria;	Fusobacteria	3	0	2.07E-1
order	Root;Bacteria;Fusobacteria;Fusobacteriia;	Fusobacteriales	3	0	2.07E-1
class	Root;Bacteria;Fusobacteria;	Fusobacteriia	3	0	2.07E-1
family	Root;Bacteria;Proteobacteria;Betaproteobacteria;Nitrosomonadales;	Gallionellaceae	3	0	2.07E-1
genus	Root;Bacteria;Acidobacteria;Acidobacteria_Gp18;	Gp18	3	0	2.07E-1
genus	Root;Bacteria;Proteobacteria;Alphaproteobacteria;Rhizobiales;Hyphomicrobiaceae;	Hyphomicrobium	3	0	2.07E-1
genus	Root;Bacteria;Actinobacteria;Actinobacteria;Pseudonocardiales;Pseudonocardiaceae;	Kutzneria	3	0	2.07E-1
phylum	Root;Bacteria;	Latescibacteria	3	0	2.07E-1
genus	Root;Bacteria;Latescibacteria;	Latescibacteria_genera_incertae_sedis	3	0	2.07E-1
genus	Root;Bacteria;Proteobacteria;Alphaproteobacteria;Rhizobiales;Phyllobacteriaceae;	Mesorhizobium	3	0	2.07E-1
genus	Root;Bacteria;Bacteroidetes;Chitinophagia;Chitinophagales;Chitinophagaceae;	Niastella	3	0	2.07E-1
genus	Root;Bacteria;Verrucomicrobia;Opitutae;Opitutales;Opitutaceae;	Oleiharenicola	3	0	2.07E-1
family	Root;Bacteria;Proteobacteria;Alphaproteobacteria;Rhizobiales;	Phyllobacteriaceae	3	0	2.07E-1
genus	Root;Bacteria;Spirochaetes;Spirochaetia;Spirochaetales;Spirochaetaceae;	Rectinema	3	0	2.07E-1
family	Root;Bacteria;Proteobacteria;Betaproteobacteria;Rhodocyclales;	Rhodocyclaceae	3	0	2.07E-1
genus	Root;Bacteria;Proteobacteria;Betaproteobacteria;Nitrosomonadales;Gallionellaceae;	Sideroxydans	3	0	2.07E-1
genus	Root;Bacteria;Spirochaetes;Spirochaetia;Spirochaetales;Spirochaetaceae;	Spirochaeta	3	0	2.07E-1
family	Root;Bacteria;Proteobacteria;Betaproteobacteria;Rhodocyclales;	Zoogloeaceae	3	0	2.07E-1
	Root;Bacteria;Proteobacteria;Deltaproteobacteria;Myxococcales;Cystobacterineae;Cystobacteraceae;	unclassified Cystobacteraceae	3	0	NA
	Root;Bacteria;Cyanobacteria/Chloroplast;Cyanobacteria;Family I;	unclassified Family I	3	0	NA
	Root;Bacteria;Fusobacteria;Fusobacteriia;Fusobacteriales;	unclassified Fusobacteriales	3	0	NA
	Root;Bacteria;Proteobacteria;Alphaproteobacteria;Rhizobiales;Methylocystaceae;	unclassified Methylocystaceae	3	0	NA
	Root;Bacteria;Bacteroidetes;Sphingobacteriia;Sphingobacteriales;Sphingobacteriaceae;	unclassified Sphingobacteriaceae	3	0	NA
genus	Root;Bacteria;Proteobacteria;Alphaproteobacteria;Rhizobiales;Xanthobacteraceae;	Azorhizobium	1	3	2.3E-1
genus	Root;Bacteria;Proteobacteria;Betaproteobacteria;Burkholderiales;Oxalobacteraceae;	Duganella	1	3	2.3E-1
genus	Root;Bacteria;Proteobacteria;Betaproteobacteria;Burkholderiales;Comamonadaceae;	Pelomonas	5	1	2.39E-1
family	Root;Bacteria;Proteobacteria;Alphaproteobacteria;Rhizobiales;	Xanthobacteraceae	2	4	2.64E-1
genus	Root;Bacteria;Bacteroidetes;Chitinophagia;Chitinophagales;Chitinophagaceae;	Chitinophaga	6	2	3.49E-1
class	Root;Bacteria;Acidobacteria;	Acidobacteria_Gp4	2	0	3.64E-1
class	Root;Bacteria;Acidobacteria;	Acidobacteria_Gp7	2	0	3.64E-1
family	Root;Bacteria;Proteobacteria;Alphaproteobacteria;Rhizobiales;	Ancalomicrobiaceae	2	0	3.64E-1
family	Root;Bacteria;Armatimonadetes;Armatimonadia;Armatimonadales;	Armatimonadaceae	2	0	3.64E-1
order	Root;Bacteria;Armatimonadetes;Armatimonadia;	Armatimonadales	2	0	3.64E-1
phylum	Root;Bacteria;	Armatimonadetes	2	0	3.64E-1
class	Root;Bacteria;Armatimonadetes;	Armatimonadia	2	0	3.64E-1
genus	Root;Bacteria;Armatimonadetes;Armatimonadia;Armatimonadales;Armatimonadaceae;	Armatimonas/Armatimonadetes_gp1	2	0	3.64E-1
family	Root;Bacteria;Proteobacteria;Betaproteobacteria;Rhodocyclales;	Azonexaceae	2	0	3.64E-1
genus	Root;Bacteria;Proteobacteria;Betaproteobacteria;Rhodocyclales;Rhodocyclaceae;	Azospira	2	0	3.64E-1
family	Root;Bacteria;Acidobacteria;Blastocatellia;Blastocatellales;	Blastocatellaceae	2	0	3.64E-1
order	Root;Bacteria;Acidobacteria;Blastocatellia;	Blastocatellales	2	0	3.64E-1
class	Root;Bacteria;Acidobacteria;	Blastocatellia	2	0	3.64E-1
genus	Root;Bacteria;Acidobacteria;Acidobacteria_Gp1;	Candidatus Koribacter	2	0	3.64E-1
genus	Root;Bacteria;Acidobacteria;Acidobacteria_Gp3;	Candidatus Solibacter	2	0	3.64E-1
genus	Root;Bacteria;Proteobacteria;Betaproteobacteria;Burkholderiales;Burkholderiaceae;	Chitinimonas	2	0	3.64E-1
genus	Root;Bacteria;Actinobacteria;Thermoleophilia;Solirubrobacterales;Conexibacteraceae;	Conexibacter	2	0	3.64E-1
family	Root;Bacteria;Actinobacteria;Thermoleophilia;Solirubrobacterales;	Conexibacteraceae	2	0	3.64E-1
family	Root;Bacteria;Cyanobacteria/Chloroplast;Cyanobacteria;	Family II	2	0	3.64E-1
phylum	Root;Bacteria;	Gemmatimonadetes	2	0	3.64E-1
genus	Root;Bacteria;Proteobacteria;Deltaproteobacteria;Desulfuromonadales;Geobacteraceae;	Geomonas	2	0	3.64E-1
genus	Root;Bacteria;Acidobacteria;Acidobacteria_Gp4;	Gp4	2	0	3.64E-1
genus	Root;Bacteria;Acidobacteria;Acidobacteria_Gp7;	Gp7	2	0	3.64E-1
genus	Root;Bacteria;Cyanobacteria/Chloroplast;Cyanobacteria;Family II;	GpIIa	2	0	3.64E-1
genus	Root;Bacteria;Proteobacteria;Betaproteobacteria;Burkholderiales;Comamonadaceae;	Hydrogenophaga	2	0	3.64E-1
genus	Root;Bacteria;Proteobacteria;Betaproteobacteria;Burkholderiales;Oxalobacteraceae;	Janthinobacterium	2	0	3.64E-1
family	Root;Bacteria;Spirochaetes;Spirochaetia;Spirochaetales;	Leptospiraceae	2	0	3.64E-1
genus	Root;Bacteria;Proteobacteria;Alphaproteobacteria;Rhodospirillales;Rhodospirillaceae;	Magnetospirillum	2	0	3.64E-1
family	Root;Bacteria;Proteobacteria;Gammaproteobacteria;Methylococcales;	Methylococcaceae	2	0	3.64E-1
order	Root;Bacteria;Proteobacteria;Gammaproteobacteria;	Methylococcales	2	0	3.64E-1
genus	Root;Bacteria;Proteobacteria;Alphaproteobacteria;Rhizobiales;Methylocystaceae;	Methylosinus	2	0	3.64E-1
genus	Root;Bacteria;Proteobacteria;Betaproteobacteria;Nitrosomonadales;Sterolibacteriaceae;	Methyloversatilis	2	0	3.64E-1
genus	Root;Bacteria;Bacteroidetes;Sphingobacteriia;Sphingobacteriales;Sphingobacteriaceae;	Mucilaginibacter	2	0	3.64E-1
class	Root;Bacteria;Nitrospirae;	Nitrospira	2	0	3.64E-1
family	Root;Bacteria;Nitrospirae;Nitrospira;Nitrospirales;	Nitrospiraceae	2	0	3.64E-1
phylum	Root;Bacteria;	Nitrospirae	2	0	3.64E-1
order	Root;Bacteria;Nitrospirae;Nitrospira;	Nitrospirales	2	0	3.64E-1
family	Root;Bacteria;Actinobacteria;Actinobacteria;Propionibacteriales;	Nocardioidaceae	2	0	3.64E-1
genus	Root;Bacteria;Proteobacteria;Betaproteobacteria;Neisseriales;Chromobacteriaceae;	Paludibacterium	2	0	3.64E-1
genus	Root;Bacteria;Bacteroidetes;Sphingobacteriia;Sphingobacteriales;Sphingobacteriaceae;	Pedobacter	2	0	3.64E-1
family	Root;Bacteria;Firmicutes;Clostridia;Clostridiales;	Peptostreptococcaceae	2	0	3.64E-1
genus	Root;Bacteria;Proteobacteria;Betaproteobacteria;Burkholderiales;Comamonadaceae;	Piscinibacter	2	0	3.64E-1
genus	Root;Bacteria;Proteobacteria;Betaproteobacteria;Neisseriales;Chromobacteriaceae;	Pseudogulbenkiania	2	0	3.64E-1
genus	Root;Bacteria;Proteobacteria;Alphaproteobacteria;Rhizobiales;Bradyrhizobiaceae;	Pseudolabrys	2	0	3.64E-1
genus	Root;Bacteria;Proteobacteria;Gammaproteobacteria;Xanthomonadales;Rhodanobacteraceae;	Rudaea	2	0	3.64E-1
genus	Root;Bacteria;Firmicutes;Clostridia;Clostridiales;Ruminococcaceae;	Ruminiclostridium	2	0	3.64E-1
class	Root;Bacteria;Verrucomicrobia;	Spartobacteria	2	0	3.64E-1
genus	Root;Bacteria;Verrucomicrobia;Spartobacteria;	Spartobacteria_genera_incertae_sedis	2	0	3.64E-1
order	Root;Bacteria;Actinobacteria;Actinobacteria;	Streptosporangiales	2	0	3.64E-1
genus	Root;Bacteria;Actinobacteria;Actinobacteria;Micrococcales;Intrasporangiaceae;	Terrabacter	2	0	3.64E-1
genus	Root;Bacteria;Proteobacteria;Betaproteobacteria;Rhodocyclales;Zoogloeaceae;	Uliginosibacterium	2	0	3.64E-1
genus	Root;Bacteria;candidate division WPS-1;	WPS-1_genera_incertae_sedis	2	0	3.64E-1
phylum	Root;Bacteria;	candidate division WPS-1	2	0	3.64E-1
	Root;Bacteria;Actinobacteria;Acidimicrobiia;Acidimicrobiales;	unclassified Acidimicrobiales	2	0	NA
	Root;Bacteria;Proteobacteria;Alphaproteobacteria;	unclassified Alphaproteobacteria	2	0	NA
	Root;Bacteria;Proteobacteria;Betaproteobacteria;Rhodocyclales;Azonexaceae;	unclassified Azonexaceae	2	0	NA
	Root;Bacteria;Firmicutes;Clostridia;Clostridiales;	unclassified Clostridiales	2	0	NA
	Root;Bacteria;Bacteroidetes;Cytophagia;Cytophagales;	unclassified Cytophagales	2	0	NA
	Root;Bacteria;Proteobacteria;Alphaproteobacteria;Sphingomonadales;Erythrobacteraceae;	unclassified Erythrobacteraceae	2	0	NA
	Root;Bacteria;Bacteroidetes;Cytophagia;Cytophagales;Fulvivirgaceae;	unclassified Fulvivirgaceae	2	0	NA
	Root;Bacteria;Proteobacteria;Gammaproteobacteria;	unclassified Gammaproteobacteria	2	0	NA
	Root;Bacteria;Acidobacteria;Holophagae;Holophagales;Holophagaceae;	unclassified Holophagaceae	2	0	NA
	Root;Bacteria;Actinobacteria;Actinobacteria;Micrococcales;Intrasporangiaceae;	unclassified Intrasporangiaceae	2	0	NA
	Root;Bacteria;Proteobacteria;Betaproteobacteria;Neisseriales;	unclassified Neisseriales	2	0	NA
	Root;Bacteria;Proteobacteria;Betaproteobacteria;Burkholderiales;Oxalobacteraceae;	unclassified Oxalobacteraceae	2	0	NA
	Root;Bacteria;Proteobacteria;Betaproteobacteria;Rhodocyclales;	unclassified Rhodocyclales	2	0	NA
	Root;Bacteria;Proteobacteria;Alphaproteobacteria;Rhodospirillales;Rhodospirillaceae;	unclassified Rhodospirillaceae	2	0	NA
	Root;Bacteria;Proteobacteria;Alphaproteobacteria;Sphingomonadales;	unclassified Sphingomonadales	2	0	NA
	Root;Bacteria;Verrucomicrobia;	unclassified Verrucomicrobia	2	0	NA
genus	Root;Bacteria;Proteobacteria;Betaproteobacteria;Burkholderiales;Oxalobacteraceae;	Massilia	4	1	3.71E-1
genus	Root;Bacteria;Proteobacteria;Alphaproteobacteria;Rhodospirillales;Azospirillaceae;	Nitrospirillum	4	1	3.71E-1
genus	Root;Bacteria;Proteobacteria;Betaproteobacteria;Burkholderiales;Alcaligenaceae;	Achromobacter	0	1	3.75E-1
family	Root;Bacteria;Proteobacteria;Betaproteobacteria;Burkholderiales;	Alcaligenaceae	0	1	3.75E-1
genus	Root;Bacteria;Actinobacteria;Actinobacteria;Micrococcales;Dermabacteraceae;	Brachybacterium	0	1	3.75E-1
genus	Root;Bacteria;Proteobacteria;Gammaproteobacteria;Enterobacterales;Enterobacteriaceae;	Cronobacter	0	1	3.75E-1
family	Root;Bacteria;Actinobacteria;Actinobacteria;Micrococcales;	Dermabacteraceae	0	1	3.75E-1
genus	Root;Bacteria;Proteobacteria;Gammaproteobacteria;Pseudomonadales;Moraxellaceae;	Enhydrobacter	0	1	3.75E-1
genus	Root;Bacteria;Proteobacteria;Alphaproteobacteria;Rhizobiales;Rhizobiaceae;	Ensifer	0	1	3.75E-1
genus	Root;Bacteria;Actinobacteria;Actinobacteria;Mycobacteriales;Gordoniaceae;	Gordonia	0	1	3.75E-1
family	Root;Bacteria;Actinobacteria;Actinobacteria;Mycobacteriales;	Gordoniaceae	0	1	3.75E-1
genus	Root;Bacteria;Proteobacteria;Betaproteobacteria;Burkholderiales;Comamonadaceae;	Kinneretia	0	1	3.75E-1
genus	Root;Bacteria;Firmicutes;Bacilli;Bacillales;Bacillaceae 1;	Mesobacillus	0	1	3.75E-1
genus	Root;Bacteria;Actinobacteria;Actinobacteria;Micrococcales;Microbacteriaceae;	Mycetocola	0	1	3.75E-1
genus	Root;Bacteria;Proteobacteria;Betaproteobacteria;Burkholderiales;Burkholderiaceae;	Pandoraea	0	1	3.75E-1
family	Root;Bacteria;Actinobacteria;Actinobacteria;Propionibacteriales;	Propionibacteriaceae	0	1	3.75E-1
genus	Root;Bacteria;Bacteroidetes;Sphingobacteriia;Sphingobacteriales;Sphingobacteriaceae;	Solitalea	0	1	3.75E-1
genus	Root;Bacteria;Proteobacteria;Alphaproteobacteria;Rhizobiales;Xanthobacteraceae;	Xanthobacter	0	1	3.75E-1
genus	Root;Bacteria;Proteobacteria;Gammaproteobacteria;Xanthomonadales;Xanthomonadaceae;	Xanthomonas	0	1	3.75E-1
	Root;Bacteria;Firmicutes;Bacilli;Bacillales;	unclassified Bacillales	0	1	NA
	Root;Bacteria;Firmicutes;Bacilli;Bacillales;Planococcaceae;	unclassified Planococcaceae	0	1	NA
	Root;Bacteria;Actinobacteria;Actinobacteria;Propionibacteriales;Propionibacteriaceae;	unclassified Propionibacteriaceae	0	1	NA
order	Root;Bacteria;Proteobacteria;Betaproteobacteria;	Neisseriales	21	21	3.79E-1
genus	Root;Bacteria;Actinobacteria;Actinobacteria;Micrococcales;Microbacteriaceae;	Leifsonia	1	2	4.39E-1
order	Root;Bacteria;Proteobacteria;Alphaproteobacteria;	Sphingomonadales	32	20	4.78E-1
genus	Root;Bacteria;Proteobacteria;Betaproteobacteria;Burkholderiales;Comamonadaceae;	Ideonella	3	1	5.64E-1
	Root;Bacteria;Proteobacteria;Gammaproteobacteria;Enterobacterales;	unclassified Enterobacterales	3	1	NA
family	Root;Bacteria;Actinobacteria;Actinobacteria;Micrococcales;	Micrococcaceae	6	6	6.38E-1
genus	Root;Bacteria;Actinobacteria;Acidimicrobiia;Acidimicrobiales;Acidimicrobiaceae;	Acidiferrimicrobium	1	0	6.43E-1
family	Root;Bacteria;Actinobacteria;Acidimicrobiia;Acidimicrobiales;	Acidimicrobiaceae	1	0	6.43E-1
genus	Root;Bacteria;Acidobacteria;Acidobacteria_Gp1;	Acidipila	1	0	6.43E-1
class	Root;Bacteria;Acidobacteria;	Acidobacteria_Gp5	1	0	6.43E-1
genus	Root;Bacteria;Firmicutes;Clostridia;Clostridiales;Ruminococcaceae;	Acutalibacter	1	0	6.43E-1
genus	Root;Bacteria;Cyanobacteria/Chloroplast;Cyanobacteria;Family V;	Alkalinema	1	0	6.43E-1
phylum	Root;Bacteria;	Aminicenantes	1	0	6.43E-1
genus	Root;Bacteria;Actinobacteria;Actinobacteria;Pseudonocardiales;Pseudonocardiaceae;	Amycolatopsis	1	0	6.43E-1
genus	Root;Bacteria;Firmicutes;Negativicutes;Selenomonadales;Sporomusaceae;	Anaeroarcus	1	0	6.43E-1
genus	Root;Bacteria;Firmicutes;Clostridia;Clostridiales;Ruminococcaceae;	Anaerobacterium	1	0	6.43E-1
genus	Root;Bacteria;Firmicutes;Negativicutes;Selenomonadales;Sporomusaceae;	Anaerosinus	1	0	6.43E-1
genus	Root;Bacteria;Proteobacteria;Alphaproteobacteria;Rhizobiales;Ancalomicrobiaceae;	Ancalomicrobium	1	0	6.43E-1
genus	Root;Bacteria;Proteobacteria;Alphaproteobacteria;Rhizobiales;Xanthobacteraceae;	Ancylobacter	1	0	6.43E-1
genus	Root;Bacteria;Proteobacteria;Alphaproteobacteria;Caulobacterales;Hyphomonadaceae;	Asprobacter	1	0	6.43E-1
family	Root;Bacteria;Actinobacteria;Actinobacteria;Micrococcales;	Bogoriellaceae	1	0	6.43E-1
genus	Root;Bacteria;Proteobacteria;Alphaproteobacteria;Rhizobiales;Boseaceae;	Bosea	1	0	6.43E-1
family	Root;Bacteria;Proteobacteria;Alphaproteobacteria;Rhizobiales;	Boseaceae	1	0	6.43E-1
genus	Root;Bacteria;Proteobacteria;Gammaproteobacteria;Enterobacterales;Enterobacteriaceae;	Buttiauxella	1	0	6.43E-1
genus	Root;Bacteria;Proteobacteria;Betaproteobacteria;Burkholderiales;Burkholderiaceae;	Caballeronia	1	0	6.43E-1
family	Root;Bacteria;Chloroflexi;Caldilineae;Caldilineales;	Caldilineaceae	1	0	6.43E-1
class	Root;Bacteria;Chloroflexi;	Caldilineae	1	0	6.43E-1
order	Root;Bacteria;Chloroflexi;Caldilineae;	Caldilineales	1	0	6.43E-1
phylum	Root;Bacteria;	Campilobacterota	1	0	6.43E-1
order	Root;Bacteria;Campilobacterota;Campylobacteria;	Campylobacterales	1	0	6.43E-1
class	Root;Bacteria;Campilobacterota;	Campylobacteria	1	0	6.43E-1
genus	Root;Bacteria;Proteobacteria;Gammaproteobacteria;Cellvibrionales;Cellvibrionaceae;	Cellvibrio	1	0	6.43E-1
family	Root;Bacteria;Proteobacteria;Gammaproteobacteria;Cellvibrionales;	Cellvibrionaceae	1	0	6.43E-1
order	Root;Bacteria;Proteobacteria;Gammaproteobacteria;	Cellvibrionales	1	0	6.43E-1
genus	Root;Bacteria;Bacteroidetes;Cytophagia;Cytophagales;Fulvivirgaceae;	Chryseolinea	1	0	6.43E-1
genus	Root;Bacteria;Proteobacteria;Betaproteobacteria;Neisseriales;Neisseriaceae;	Crenobacter	1	0	6.43E-1
genus	Root;Bacteria;Proteobacteria;Betaproteobacteria;Burkholderiales;Comamonadaceae;	Curvibacter	1	0	6.43E-1
family	Root;Bacteria;Bacteroidetes;Cytophagia;Cytophagales;	Cytophagaceae	1	0	6.43E-1
genus	Root;Bacteria;Actinobacteria;Acidimicrobiia;Acidimicrobiales;Ilumatobacteraceae;	Desertimonas	1	0	6.43E-1
genus	Root;Bacteria;Proteobacteria;Deltaproteobacteria;Syntrophobacterales;Syntrophaceae;	Desulfomonile	1	0	6.43E-1
genus	Root;Bacteria;Proteobacteria;Gammaproteobacteria;Enterobacterales;Pectobacteriaceae;	Dickeya	1	0	6.43E-1
genus	Root;Bacteria;Bacteroidetes;Cytophagia;Cytophagales;Cytophagaceae;	Dyadobacter	1	0	6.43E-1
family	Root;Bacteria;Bacteroidetes;Bacteroidia;Bacteroidales;	Dysgonomonadaceae	1	0	6.43E-1
genus	Root;Bacteria;Bacteroidetes;Bacteroidia;Bacteroidales;Dysgonomonadaceae;	Dysgonomonas	1	0	6.43E-1
genus	Root;Bacteria;Bacteroidetes;Flavobacteriia;Flavobacteriales;Weeksellaceae;	Elizabethkingia	1	0	6.43E-1
family	Root;Bacteria;Cyanobacteria/Chloroplast;Cyanobacteria;	Family XIII	1	0	6.43E-1
genus	Root;Bacteria;Firmicutes;Clostridia;Clostridiales;Clostridiaceae 1;	Fervidicella	1	0	6.43E-1
genus	Root;Bacteria;Bacteroidetes;Chitinophagia;Chitinophagales;Chitinophagaceae;	Flavihumibacter	1	0	6.43E-1
family	Root;Bacteria;Actinobacteria;Actinobacteria;Frankiales;	Frankiaceae	1	0	6.43E-1
order	Root;Bacteria;Actinobacteria;Actinobacteria;	Frankiales	1	0	6.43E-1
family	Root;Bacteria;Planctomycetes;Planctomycetacia;Planctomycetales;	Gemmataceae	1	0	6.43E-1
family	Root;Bacteria;Gemmatimonadetes;Gemmatimonadetes;Gemmatimonadales;	Gemmatimonadaceae	1	0	6.43E-1
order	Root;Bacteria;Gemmatimonadetes;Gemmatimonadetes;	Gemmatimonadales	1	0	6.43E-1
class	Root;Bacteria;Gemmatimonadetes;	Gemmatimonadetes	1	0	6.43E-1
genus	Root;Bacteria;Actinobacteria;Actinobacteria;Micrococcales;Bogoriellaceae;	Georgenia	1	0	6.43E-1
genus	Root;Bacteria;Acidobacteria;Acidobacteria_Gp5;	Gp5	1	0	6.43E-1
genus	Root;Bacteria;Cyanobacteria/Chloroplast;Cyanobacteria;Family I;	GpI	1	0	6.43E-1
genus	Root;Bacteria;Acidobacteria;Holophagae;Holophagales;Holophagaceae;	Holophaga	1	0	6.43E-1
family	Root;Bacteria;Bacteroidetes;Cytophagia;Cytophagales;	Hymenobacteraceae	1	0	6.43E-1
family	Root;Bacteria;Proteobacteria;Alphaproteobacteria;Caulobacterales;	Hyphomonadaceae	1	0	6.43E-1
family	Root;Bacteria;Actinobacteria;Acidimicrobiia;Acidimicrobiales;	Ilumatobacteraceae	1	0	6.43E-1
genus	Root;Bacteria;Actinobacteria;Actinobacteria;Micrococcales;Intrasporangiaceae;	Intrasporangium	1	0	6.43E-1
genus	Root;Bacteria;Actinobacteria;Actinobacteria;Frankiales;Frankiaceae;	Jatrophihabitans	1	0	6.43E-1
family	Root;Bacteria;Firmicutes;Clostridia;Clostridiales;	Lachnospiraceae	1	0	6.43E-1
genus	Root;Bacteria;Bacteroidetes;Chitinophagia;Chitinophagales;Chitinophagaceae;	Lacibacter	1	0	6.43E-1
family	Root;Bacteria;Bacteroidetes;Bacteroidia;Bacteroidales;	Lentimicrobiaceae	1	0	6.43E-1
genus	Root;Bacteria;Bacteroidetes;Bacteroidia;Bacteroidales;Lentimicrobiaceae;	Lentimicrobium	1	0	6.43E-1
genus	Root;Bacteria;Chloroflexi;Anaerolineae;Anaerolineales;Anaerolineaceae;	Leptolinea	1	0	6.43E-1
genus	Root;Bacteria;Spirochaetes;Spirochaetia;Spirochaetales;Leptospiraceae;	Leptonema	1	0	6.43E-1
genus	Root;Bacteria;Proteobacteria;Gammaproteobacteria;Methylococcales;Methylococcaceae;	Methylococcus	1	0	6.43E-1
genus	Root;Bacteria;Proteobacteria;Gammaproteobacteria;Methylococcales;Methylococcaceae;	Methylomonas	1	0	6.43E-1
genus	Root;Bacteria;Bacteroidetes;Flavobacteriia;Flavobacteriales;Flavobacteriaceae;	Myroides	1	0	6.43E-1
family	Root;Bacteria;Proteobacteria;Betaproteobacteria;Neisseriales;	Neisseriaceae	1	0	6.43E-1
order	Root;Bacteria;Proteobacteria;Gammaproteobacteria;	Nevskiales	1	0	6.43E-1
genus	Root;Bacteria;Proteobacteria;Alphaproteobacteria;Rhodospirillales;Azospirillaceae;	Niveispirillum	1	0	6.43E-1
genus	Root;Bacteria;Actinobacteria;Actinobacteria;Propionibacteriales;Nocardioidaceae;	Nocardioides	1	0	6.43E-1
genus	Root;Bacteria;Firmicutes;Bacilli;Bacillales;Paenibacillaceae 2;	Oxalophagus	1	0	6.43E-1
genus	Root;Bacteria;Actinobacteria;Actinobacteria;Micrococcales;Micrococcaceae;	Paenarthrobacter	1	0	6.43E-1
family	Root;Bacteria;Firmicutes;Bacilli;Bacillales;	Paenibacillaceae 2	1	0	6.43E-1
phylum	Root;Bacteria;	Parcubacteria	1	0	6.43E-1
genus	Root;Bacteria;Parcubacteria;	Parcubacteria_genera_incertae_sedis	1	0	6.43E-1
family	Root;Bacteria;Proteobacteria;Gammaproteobacteria;Enterobacterales;	Pectobacteriaceae	1	0	6.43E-1
genus	Root;Bacteria;Actinobacteria;Actinobacteria;Micrococcales;Intrasporangiaceae;	Pedococcus	1	0	6.43E-1
genus	Root;Bacteria;Proteobacteria;Alphaproteobacteria;Rhizobiales;Hyphomicrobiaceae;	Pedomicrobium	1	0	6.43E-1
genus	Root;Bacteria;Firmicutes;Clostridia;Clostridiales;Peptococcaceae 2;	Pelotomaculum	1	0	6.43E-1
family	Root;Bacteria;Firmicutes;Clostridia;Clostridiales;	Peptococcaceae 2	1	0	6.43E-1
genus	Root;Bacteria;Proteobacteria;Alphaproteobacteria;Rhizobiales;Ancalomicrobiaceae;	Pinisolibacter	1	0	6.43E-1
class	Root;Bacteria;Planctomycetes;	Planctomycetacia	1	0	6.43E-1
order	Root;Bacteria;Planctomycetes;Planctomycetacia;	Planctomycetales	1	0	6.43E-1
phylum	Root;Bacteria;	Planctomycetes	1	0	6.43E-1
genus	Root;Bacteria;Proteobacteria;Gammaproteobacteria;Enterobacterales;Enterobacteriaceae;	Plesiomonas	1	0	6.43E-1
genus	Root;Bacteria;Bacteroidetes;Cytophagia;Cytophagales;Hymenobacteraceae;	Pontibacter	1	0	6.43E-1
genus	Root;Bacteria;Proteobacteria;Betaproteobacteria;Rhodocyclales;Rhodocyclaceae;	Propionivibrio	1	0	6.43E-1
genus	Root;Bacteria;Verrucomicrobia;Verrucomicrobiae;Verrucomicrobiales;Verrucomicrobiaceae;	Prosthecobacter	1	0	6.43E-1
genus	Root;Bacteria;Proteobacteria;Betaproteobacteria;Burkholderiales;Oxalobacteraceae;	Pseudoduganella	1	0	6.43E-1
genus	Root;Bacteria;Bacteroidetes;Sphingobacteriia;Sphingobacteriales;Sphingobacteriaceae;	Pseudopedobacter	1	0	6.43E-1
genus	Root;Bacteria;Proteobacteria;Gammaproteobacteria;Xanthomonadales;Xanthomonadaceae;	Pseudoxanthomonas	1	0	6.43E-1
genus	Root;Bacteria;Proteobacteria;Betaproteobacteria;Burkholderiales;Comamonadaceae;	Ramlibacter	1	0	6.43E-1
genus	Root;Bacteria;Proteobacteria;Alphaproteobacteria;Rhodobacterales;Rhodobacteraceae;	Rhodobacter	1	0	6.43E-1
family	Root;Bacteria;Proteobacteria;Alphaproteobacteria;Rhodobacterales;	Rhodobacteraceae	1	0	6.43E-1
order	Root;Bacteria;Proteobacteria;Alphaproteobacteria;	Rhodobacterales	1	0	6.43E-1
genus	Root;Bacteria;Proteobacteria;Alphaproteobacteria;Rhizobiales;Hyphomicrobiaceae;	Rhodomicrobium	1	0	6.43E-1
genus	Root;Bacteria;Firmicutes;Clostridia;Clostridiales;Peptostreptococcaceae;	Romboutsia	1	0	6.43E-1
genus	Root;Bacteria;Firmicutes;Bacilli;Bacillales;Planococcaceae;	Solibacillus	1	0	6.43E-1
genus	Root;Bacteria;Firmicutes;Clostridia;Clostridiales;Peptostreptococcaceae;	Sporacetigenium	1	0	6.43E-1
genus	Root;Bacteria;Acidobacteria;Blastocatellia;Blastocatellales;Blastocatellaceae;	Stenotrophobacter	1	0	6.43E-1
genus	Root;Bacteria;Proteobacteria;Gammaproteobacteria;Nevskiales;Steroidobacteraceae;	Steroidobacter	1	0	6.43E-1
family	Root;Bacteria;Proteobacteria;Gammaproteobacteria;Nevskiales;	Steroidobacteraceae	1	0	6.43E-1
family	Root;Bacteria;Campilobacterota;Campylobacteria;Campylobacterales;	Sulfurospirillaceae	1	0	6.43E-1
genus	Root;Bacteria;Campilobacterota;Campylobacteria;Campylobacterales;Sulfurospirillaceae;	Sulfurospirillum	1	0	6.43E-1
family	Root;Bacteria;Firmicutes;Clostridia;Clostridiales;	Symbiobacteriaceae	1	0	6.43E-1
genus	Root;Bacteria;Firmicutes;Clostridia;Clostridiales;Symbiobacteriaceae;	Symbiobacterium	1	0	6.43E-1
family	Root;Bacteria;Proteobacteria;Deltaproteobacteria;Syntrophobacterales;	Syntrophaceae	1	0	6.43E-1
order	Root;Bacteria;Proteobacteria;Deltaproteobacteria;	Syntrophobacterales	1	0	6.43E-1
family	Root;Bacteria;Actinobacteria;Actinobacteria;Streptosporangiales;	Thermomonosporaceae	1	0	6.43E-1
genus	Root;Bacteria;Spirochaetes;Spirochaetia;Spirochaetales;Spirochaetaceae;	Treponema	1	0	6.43E-1
genus	Root;Bacteria;Spirochaetes;Spirochaetia;Spirochaetales;Leptospiraceae;	Turneriella	1	0	6.43E-1
genus	Root;Bacteria;Proteobacteria;Betaproteobacteria;Burkholderiales;Comamonadaceae;	Variovorax	1	0	6.43E-1
family	Root;Bacteria;Verrucomicrobia;Verrucomicrobiae;Verrucomicrobiales;	Verrucomicrobiaceae	1	0	6.43E-1
class	Root;Bacteria;Verrucomicrobia;	Verrucomicrobiae	1	0	6.43E-1
order	Root;Bacteria;Verrucomicrobia;Verrucomicrobiae;	Verrucomicrobiales	1	0	6.43E-1
	Root;Bacteria;Actinobacteria;	unclassified Actinobacteria	1	0	NA
	Root;Bacteria;Aminicenantes;	unclassified Aminicenantes	1	0	NA
	Root;Bacteria;Acidobacteria;Blastocatellia;Blastocatellales;Blastocatellaceae;	unclassified Blastocatellaceae	1	0	NA
	Root;Bacteria;Chloroflexi;Caldilineae;Caldilineales;Caldilineaceae;	unclassified Caldilineaceae	1	0	NA
	Root;Bacteria;Proteobacteria;Betaproteobacteria;Neisseriales;Chromobacteriaceae;	unclassified Chromobacteriaceae	1	0	NA
	Root;Bacteria;Cyanobacteria/Chloroplast;Cyanobacteria;Family XIII;	unclassified Family XIII	1	0	NA
	Root;Bacteria;Firmicutes;	unclassified Firmicutes	1	0	NA
	Root;Bacteria;Planctomycetes;Planctomycetacia;Planctomycetales;Gemmataceae;	unclassified Gemmataceae	1	0	NA
	Root;Bacteria;Gemmatimonadetes;Gemmatimonadetes;Gemmatimonadales;Gemmatimonadaceae;	unclassified Gemmatimonadaceae	1	0	NA
	Root;Bacteria;Gemmatimonadetes;	unclassified Gemmatimonadetes	1	0	NA
	Root;Bacteria;Actinobacteria;Actinobacteria;Geodermatophilales;Geodermatophilaceae;	unclassified Geodermatophilaceae	1	0	NA
	Root;Bacteria;Proteobacteria;Alphaproteobacteria;Rhizobiales;Hyphomicrobiaceae;	unclassified Hyphomicrobiaceae	1	0	NA
	Root;Bacteria;Firmicutes;Clostridia;Clostridiales;Lachnospiraceae;	unclassified Lachnospiraceae	1	0	NA
	Root;Bacteria;Actinobacteria;Actinobacteria;Micrococcales;	unclassified Micrococcales	1	0	NA
	Root;Bacteria;Proteobacteria;Alphaproteobacteria;Micropepsales;Micropepsaceae;	unclassified Micropepsaceae	1	0	NA
	Root;Bacteria;Proteobacteria;Deltaproteobacteria;Myxococcales;	unclassified Myxococcales	1	0	NA
	Root;Bacteria;Firmicutes;Negativicutes;	unclassified Negativicutes	1	0	NA
	Root;Bacteria;Proteobacteria;Betaproteobacteria;Nitrosomonadales;	unclassified Nitrosomonadales	1	0	NA
	Root;Bacteria;Actinobacteria;Actinobacteria;Propionibacteriales;Nocardioidaceae;	unclassified Nocardioidaceae	1	0	NA
	Root;Bacteria;Verrucomicrobia;Opitutae;Opitutales;Opitutaceae;	unclassified Opitutaceae	1	0	NA
	Root;Bacteria;Proteobacteria;	unclassified Proteobacteria	1	0	NA
	Root;Bacteria;Proteobacteria;Alphaproteobacteria;Rhizobiales;Rhizobiaceae;	unclassified Rhizobiaceae	1	0	NA
	Root;Bacteria;Proteobacteria;Gammaproteobacteria;Xanthomonadales;Rhodanobacteraceae;	unclassified Rhodanobacteraceae	1	0	NA
	Root;Bacteria;Firmicutes;Clostridia;Clostridiales;Ruminococcaceae;	unclassified Ruminococcaceae	1	0	NA
	Root;Bacteria;Firmicutes;Negativicutes;Selenomonadales;	unclassified Selenomonadales	1	0	NA
	Root;Bacteria;Spirochaetes;Spirochaetia;Spirochaetales;Spirochaetaceae;	unclassified Spirochaetaceae	1	0	NA
	Root;Bacteria;Actinobacteria;Actinobacteria;Streptosporangiales;	unclassified Streptosporangiales	1	0	NA
	Root;Bacteria;Actinobacteria;Thermoleophilia;	unclassified Thermoleophilia	1	0	NA
	Root;Bacteria;Actinobacteria;Actinobacteria;Streptosporangiales;Thermomonosporaceae;	unclassified Thermomonosporaceae	1	0	NA
	Root;Bacteria;Proteobacteria;Betaproteobacteria;Rhodocyclales;Zoogloeaceae;	unclassified Zoogloeaceae	1	0	NA
genus	Root;Bacteria;Proteobacteria;Alphaproteobacteria;Caulobacterales;Caulobacteraceae;	Brevundimonas	4	2	0.7
genus	Root;Bacteria;Bacteroidetes;Sphingobacteriia;Sphingobacteriales;Sphingobacteriaceae;	Sphingobacterium	4	2	0.7
genus	Root;Bacteria;Proteobacteria;Betaproteobacteria;Neisseriales;Chromobacteriaceae;	Aquitalea	3	3	7.13E-1
genus	Root;Bacteria;Proteobacteria;Gammaproteobacteria;Enterobacterales;Enterobacteriaceae;	Phytobacter	3	3	7.13E-1
order	Root;Bacteria;Firmicutes;Bacilli;	Lactobacillales	2	2	7.52E-1
genus	Root;Bacteria;Firmicutes;Bacilli;Lactobacillales;Streptococcaceae;	Lactococcus	2	2	7.52E-1
genus	Root;Bacteria;Proteobacteria;Alphaproteobacteria;Sphingomonadales;Sphingomonadaceae;	Sphingobium	2	2	7.52E-1
family	Root;Bacteria;Firmicutes;Bacilli;Lactobacillales;	Streptococcaceae	2	2	7.52E-1
order	Root;Bacteria;Actinobacteria;Actinobacteria;	Mycobacteriales	9	8	7.57E-1
genus	Root;Bacteria;Proteobacteria;Alphaproteobacteria;Rhizobiales;Rhizobiaceae;	Agrobacterium	1	1	8.01E-1
genus	Root;Bacteria;Proteobacteria;Alphaproteobacteria;Rhizobiales;Methylobacteriaceae;	Microvirga	1	1	8.01E-1
	Root;Bacteria;Proteobacteria;Betaproteobacteria;Burkholderiales;Burkholderiaceae;	unclassified Burkholderiaceae	1	1	NA
genus	Root;Bacteria;Actinobacteria;Actinobacteria;Streptomycetales;Streptomycetaceae;	Streptomyces	5	3	8.02E-1
family	Root;Bacteria;Actinobacteria;Actinobacteria;Streptomycetales;	Streptomycetaceae	5	3	8.02E-1
order	Root;Bacteria;Actinobacteria;Actinobacteria;	Streptomycetales	5	3	8.02E-1
genus	Root;Bacteria;Proteobacteria;Alphaproteobacteria;Caulobacterales;Caulobacteraceae;	Asticcacaulis	2	1	8.38E-1
family	Root;Bacteria;Proteobacteria;Alphaproteobacteria;Rhizobiales;	Pleomorphomonadaceae	2	1	8.38E-1
genus	Root;Bacteria;Proteobacteria;Alphaproteobacteria;Rhizobiales;Pleomorphomonadaceae;	Pleomorphomonas	2	1	8.38E-1
order	Root;Bacteria;Actinobacteria;Actinobacteria;	Propionibacteriales	2	1	8.38E-1
genus	Root;Bacteria;Actinobacteria;Actinobacteria;Micrococcales;Micrococcaceae;	Pseudarthrobacter	2	1	8.38E-1
genus	Root;Bacteria;Proteobacteria;Betaproteobacteria;Burkholderiales;Comamonadaceae;	Roseateles	2	1	8.38E-1
genus	Root;Bacteria;Actinobacteria;Actinobacteria;Micrococcales;Micrococcaceae;	Sinomonas	2	1	8.38E-1
genus	Root;Bacteria;Proteobacteria;Betaproteobacteria;Burkholderiales;Burkholderiaceae;	Trinickia	2	1	8.38E-1
	Root;Bacteria;Proteobacteria;Gammaproteobacteria;Enterobacterales;Enterobacteriaceae;	unclassified Enterobacteriaceae	14	10	NA
family	Root;Bacteria;Actinobacteria;Actinobacteria;Mycobacteriales;	Mycobacteriaceae	9	7	9.68E-1
genus	Root;Bacteria;Actinobacteria;Actinobacteria;Mycobacteriales;Mycobacteriaceae;	Mycobacterium	9	7	9.68E-1
domain	Root;	Bacteria	1322	1010	1
rootrank		Root	1322	1010	1

## Sheet: all taxa
Rank	Lineage	Name	ASV	Culturables	Significance
	Root;Bacteria;	unclassified Bacteria	64	0	NA
	Root;Bacteria;Cyanobacteria/Chloroplast;Cyanobacteria;	unclassified Cyanobacteria	36	0	NA
	Root;Bacteria;Proteobacteria;Alphaproteobacteria;Rhizobiales;	unclassified Rhizobiales	35	0	NA
	Root;Bacteria;Chloroflexi;Anaerolineae;Anaerolineales;Anaerolineaceae;	unclassified Anaerolineaceae	29	0	NA
	Root;Bacteria;Chloroflexi;Ktedonobacteria;Ktedonobacterales;	unclassified Ktedonobacterales	27	0	NA
	Root;Bacteria;Actinobacteria;Actinobacteria;Micromonosporales;Micromonosporaceae;	total classification	16	0	NA
	Root;Bacteria;Actinobacteria;Actinobacteria;	unclassified Actinobacteria	13	0	NA
	Root;Bacteria;Proteobacteria;Betaproteobacteria;	unclassified Betaproteobacteria	13	0	NA
	Root;Bacteria;Bacteroidetes;Bacteroidia;Bacteroidales;	unclassified Bacteroidales	11	0	NA
	Root;Bacteria;Actinobacteria;Actinobacteria;Kineosporiales;Kineosporiaceae;	unclassified Kineosporiaceae	11	0	NA
	Root;Bacteria;Bacteroidetes;Chitinophagia;Chitinophagales;Chitinophagaceae;	unclassified Chitinophagaceae	10	0	NA
	Root;Bacteria;Proteobacteria;Betaproteobacteria;Nitrosomonadales;Sterolibacteriaceae;	unclassified Sterolibacteriaceae	10	0	NA
	Root;Bacteria;Proteobacteria;Betaproteobacteria;Burkholderiales;Comamonadaceae;	unclassified Comamonadaceae	13	1	NA
	Root;Bacteria;Proteobacteria;Deltaproteobacteria;Myxococcales;Cystobacterineae;	unclassified Cystobacterineae	9	0	NA
	Root;Bacteria;Proteobacteria;Betaproteobacteria;Burkholderiales;	unclassified Burkholderiales	8	0	NA
	Root;Bacteria;Acidobacteria;Acidobacteria_Gp3;	unclassified Acidobacteria_Gp3	7	0	NA
	Root;Bacteria;Bacteroidetes;	unclassified Bacteroidetes	7	0	NA
	Root;Bacteria;Proteobacteria;Alphaproteobacteria;Rhodospirillales;	unclassified Rhodospirillales	7	0	NA
	Root;Bacteria;Proteobacteria;Alphaproteobacteria;Rhodospirillales;Acetobacteraceae;	unclassified Acetobacteraceae	6	0	NA
	Root;Bacteria;Acidobacteria;Acidobacteria_Gp1;	unclassified Acidobacteria_Gp1	6	0	NA
	Root;Bacteria;Cyanobacteria/Chloroplast;Cyanobacteria;Family V;	unclassified Family V	6	0	NA
	Root;Bacteria;Proteobacteria;Deltaproteobacteria;Myxococcales;Nannocystineae;	unclassified Nannocystineae	6	0	NA
	Root;Bacteria;Proteobacteria;Deltaproteobacteria;Myxococcales;Sorangiineae;	unclassified Sorangiineae	6	0	NA
	Root;Bacteria;Firmicutes;Negativicutes;Selenomonadales;Sporomusaceae;	unclassified Sporomusaceae	6	0	NA
	Root;Bacteria;Chloroflexi;	unclassified Chloroflexi	5	0	NA
	Root;Bacteria;Firmicutes;Clostridia;Clostridiales;Clostridiaceae 1;	unclassified Clostridiaceae 1	5	0	NA
	Root;Bacteria;Actinobacteria;Coriobacteriia;	unclassified Coriobacteriia	5	0	NA
	Root;Bacteria;Proteobacteria;Deltaproteobacteria;	unclassified Deltaproteobacteria	5	0	NA
	Root;Bacteria;Proteobacteria;Gammaproteobacteria;Xanthomonadales;	unclassified Xanthomonadales	5	0	NA
	Root;Bacteria;Actinobacteria;Actinobacteria;Micrococcales;Micrococcaceae;	unclassified Micrococcaceae	1	4	NA
	Root;Bacteria;Chloroflexi;Anaerolineae;	unclassified Anaerolineae	4	0	NA
	Root;Bacteria;Proteobacteria;Alphaproteobacteria;Rhodospirillales;Azospirillaceae;	unclassified Azospirillaceae	4	0	NA
	Root;Bacteria;Proteobacteria;Alphaproteobacteria;Rhizobiales;Bradyrhizobiaceae;	unclassified Bradyrhizobiaceae	4	0	NA
	Root;Bacteria;Proteobacteria;Deltaproteobacteria;Myxococcales;Sorangiineae;Polyangiaceae;	unclassified Polyangiaceae	4	0	NA
	Root;Bacteria;Actinobacteria;Thermoleophilia;Solirubrobacterales;	unclassified Solirubrobacterales	4	0	NA
	Root;Bacteria;Firmicutes;Bacilli;Bacillales;Bacillaceae 1;	unclassified Bacillaceae 1	7	11	NA
	Root;Bacteria;Proteobacteria;Deltaproteobacteria;Myxococcales;Cystobacterineae;Cystobacteraceae;	unclassified Cystobacteraceae	3	0	NA
	Root;Bacteria;Cyanobacteria/Chloroplast;Cyanobacteria;Family I;	unclassified Family I	3	0	NA
	Root;Bacteria;Fusobacteria;Fusobacteriia;Fusobacteriales;	unclassified Fusobacteriales	3	0	NA
	Root;Bacteria;Proteobacteria;Alphaproteobacteria;Rhizobiales;Methylocystaceae;	unclassified Methylocystaceae	3	0	NA
	Root;Bacteria;Bacteroidetes;Sphingobacteriia;Sphingobacteriales;Sphingobacteriaceae;	unclassified Sphingobacteriaceae	3	0	NA
	Root;Bacteria;Actinobacteria;Acidimicrobiia;Acidimicrobiales;	unclassified Acidimicrobiales	2	0	NA
	Root;Bacteria;Proteobacteria;Alphaproteobacteria;	unclassified Alphaproteobacteria	2	0	NA
	Root;Bacteria;Proteobacteria;Betaproteobacteria;Rhodocyclales;Azonexaceae;	unclassified Azonexaceae	2	0	NA
	Root;Bacteria;Firmicutes;Clostridia;Clostridiales;	unclassified Clostridiales	2	0	NA
	Root;Bacteria;Bacteroidetes;Cytophagia;Cytophagales;	unclassified Cytophagales	2	0	NA
	Root;Bacteria;Proteobacteria;Alphaproteobacteria;Sphingomonadales;Erythrobacteraceae;	unclassified Erythrobacteraceae	2	0	NA
	Root;Bacteria;Bacteroidetes;Cytophagia;Cytophagales;Fulvivirgaceae;	unclassified Fulvivirgaceae	2	0	NA
	Root;Bacteria;Proteobacteria;Gammaproteobacteria;	unclassified Gammaproteobacteria	2	0	NA
	Root;Bacteria;Acidobacteria;Holophagae;Holophagales;Holophagaceae;	unclassified Holophagaceae	2	0	NA
	Root;Bacteria;Actinobacteria;Actinobacteria;Micrococcales;Intrasporangiaceae;	unclassified Intrasporangiaceae	2	0	NA
	Root;Bacteria;Proteobacteria;Betaproteobacteria;Neisseriales;	unclassified Neisseriales	2	0	NA
	Root;Bacteria;Proteobacteria;Betaproteobacteria;Burkholderiales;Oxalobacteraceae;	unclassified Oxalobacteraceae	2	0	NA
	Root;Bacteria;Proteobacteria;Betaproteobacteria;Rhodocyclales;	unclassified Rhodocyclales	2	0	NA
	Root;Bacteria;Proteobacteria;Alphaproteobacteria;Rhodospirillales;Rhodospirillaceae;	unclassified Rhodospirillaceae	2	0	NA
	Root;Bacteria;Proteobacteria;Alphaproteobacteria;Sphingomonadales;	unclassified Sphingomonadales	2	0	NA
	Root;Bacteria;Verrucomicrobia;	unclassified Verrucomicrobia	2	0	NA
	Root;Bacteria;Firmicutes;Bacilli;Bacillales;	unclassified Bacillales	0	1	NA
	Root;Bacteria;Firmicutes;Bacilli;Bacillales;Planococcaceae;	unclassified Planococcaceae	0	1	NA
	Root;Bacteria;Actinobacteria;Actinobacteria;Propionibacteriales;Propionibacteriaceae;	unclassified Propionibacteriaceae	0	1	NA
	Root;Bacteria;Proteobacteria;Gammaproteobacteria;Enterobacterales;	unclassified Enterobacterales	3	1	NA
	Root;Bacteria;Actinobacteria;	unclassified Actinobacteria	1	0	NA
	Root;Bacteria;Aminicenantes;	unclassified Aminicenantes	1	0	NA
	Root;Bacteria;Acidobacteria;Blastocatellia;Blastocatellales;Blastocatellaceae;	unclassified Blastocatellaceae	1	0	NA
	Root;Bacteria;Chloroflexi;Caldilineae;Caldilineales;Caldilineaceae;	unclassified Caldilineaceae	1	0	NA
	Root;Bacteria;Proteobacteria;Betaproteobacteria;Neisseriales;Chromobacteriaceae;	unclassified Chromobacteriaceae	1	0	NA
	Root;Bacteria;Cyanobacteria/Chloroplast;Cyanobacteria;Family XIII;	unclassified Family XIII	1	0	NA
	Root;Bacteria;Firmicutes;	unclassified Firmicutes	1	0	NA
	Root;Bacteria;Planctomycetes;Planctomycetacia;Planctomycetales;Gemmataceae;	unclassified Gemmataceae	1	0	NA
	Root;Bacteria;Gemmatimonadetes;Gemmatimonadetes;Gemmatimonadales;Gemmatimonadaceae;	unclassified Gemmatimonadaceae	1	0	NA
	Root;Bacteria;Gemmatimonadetes;	unclassified Gemmatimonadetes	1	0	NA
	Root;Bacteria;Actinobacteria;Actinobacteria;Geodermatophilales;Geodermatophilaceae;	unclassified Geodermatophilaceae	1	0	NA
	Root;Bacteria;Proteobacteria;Alphaproteobacteria;Rhizobiales;Hyphomicrobiaceae;	unclassified Hyphomicrobiaceae	1	0	NA
	Root;Bacteria;Firmicutes;Clostridia;Clostridiales;Lachnospiraceae;	unclassified Lachnospiraceae	1	0	NA
	Root;Bacteria;Actinobacteria;Actinobacteria;Micrococcales;	unclassified Micrococcales	1	0	NA
	Root;Bacteria;Proteobacteria;Alphaproteobacteria;Micropepsales;Micropepsaceae;	unclassified Micropepsaceae	1	0	NA
	Root;Bacteria;Proteobacteria;Deltaproteobacteria;Myxococcales;	unclassified Myxococcales	1	0	NA
	Root;Bacteria;Firmicutes;Negativicutes;	unclassified Negativicutes	1	0	NA
	Root;Bacteria;Proteobacteria;Betaproteobacteria;Nitrosomonadales;	unclassified Nitrosomonadales	1	0	NA
	Root;Bacteria;Actinobacteria;Actinobacteria;Propionibacteriales;Nocardioidaceae;	unclassified Nocardioidaceae	1	0	NA
	Root;Bacteria;Verrucomicrobia;Opitutae;Opitutales;Opitutaceae;	unclassified Opitutaceae	1	0	NA
	Root;Bacteria;Proteobacteria;	unclassified Proteobacteria	1	0	NA
	Root;Bacteria;Proteobacteria;Alphaproteobacteria;Rhizobiales;Rhizobiaceae;	unclassified Rhizobiaceae	1	0	NA
	Root;Bacteria;Proteobacteria;Gammaproteobacteria;Xanthomonadales;Rhodanobacteraceae;	unclassified Rhodanobacteraceae	1	0	NA
	Root;Bacteria;Firmicutes;Clostridia;Clostridiales;Ruminococcaceae;	unclassified Ruminococcaceae	1	0	NA
	Root;Bacteria;Firmicutes;Negativicutes;Selenomonadales;	unclassified Selenomonadales	1	0	NA
	Root;Bacteria;Spirochaetes;Spirochaetia;Spirochaetales;Spirochaetaceae;	unclassified Spirochaetaceae	1	0	NA
	Root;Bacteria;Actinobacteria;Actinobacteria;Streptosporangiales;	unclassified Streptosporangiales	1	0	NA
	Root;Bacteria;Actinobacteria;Thermoleophilia;	unclassified Thermoleophilia	1	0	NA
	Root;Bacteria;Actinobacteria;Actinobacteria;Streptosporangiales;Thermomonosporaceae;	unclassified Thermomonosporaceae	1	0	NA
	Root;Bacteria;Proteobacteria;Betaproteobacteria;Rhodocyclales;Zoogloeaceae;	unclassified Zoogloeaceae	1	0	NA
	Root;Bacteria;Proteobacteria;Betaproteobacteria;Burkholderiales;Burkholderiaceae;	unclassified Burkholderiaceae	1	1	NA
	Root;Bacteria;Proteobacteria;Gammaproteobacteria;Enterobacterales;Enterobacteriaceae;	unclassified Enterobacteriaceae	14	10	NA
class	Root;Bacteria;Proteobacteria;	Deltaproteobacteria	111	0	4.94E-28
class	Root;Bacteria;Acidobacteria;	Acidobacteria_Gp1	69	0	1.11E-17
class	Root;Bacteria;Firmicutes;	Clostridia	60	0	1.84E-15
class	Root;Bacteria;Firmicutes;	Bacilli	49	367	6e-14
class	Root;Bacteria;Proteobacteria;	Betaproteobacteria	146	282	6e-14
class	Root;Bacteria;Proteobacteria;	Gammaproteobacteria	143	241	6e-14
class	Root;Bacteria;Cyanobacteria/Chloroplast;	Cyanobacteria	50	0	5.37E-13
class	Root;Bacteria;Proteobacteria;	Alphaproteobacteria	197	62	4.13E-11
class	Root;Bacteria;Chloroflexi;	Ktedonobacteria	39	0	2.76E-10
class	Root;Bacteria;Acidobacteria;	Acidobacteria_Gp3	34	0	4.72E-9
class	Root;Bacteria;Chloroflexi;	Anaerolineae	34	0	4.72E-9
class	Root;Bacteria;Bacteroidetes;	Flavobacteriia	19	0	2.35E-5
class	Root;Bacteria;Bacteroidetes;	Chitinophagia	24	2	0.0001
class	Root;Bacteria;Verrucomicrobia;	Subdivision3	15	0	2.28E-4
class	Root;Bacteria;Acidobacteria;	Acidobacteria_Gp16	13	0	7.08E-4
class	Root;Bacteria;Bacteroidetes;	Bacteroidia	13	0	7.08E-4
class	Root;Bacteria;Actinobacteria;	Thermoleophilia	13	0	7.08E-4
class	Root;Bacteria;Firmicutes;	Negativicutes	10	0	3.89E-3
class	Root;Bacteria;Spirochaetes;	Spirochaetia	10	0	3.89E-3
class	Root;Bacteria;Acidobacteria;	Holophagae	9	0	6.86E-3
class	Root;Bacteria;Verrucomicrobia;	Opitutae	8	0	1.21E-2
class	Root;Bacteria;Bacteroidetes;	Cytophagia	7	0	2.13E-2
class	Root;Bacteria;Acidobacteria;	Acidobacteria_Gp17	6	0	3.76E-2
class	Root;Bacteria;Actinobacteria;	Coriobacteriia	5	0	6.64E-2
class	Root;Bacteria;Bacteroidetes;	Sphingobacteriia	12	3	7.58E-2
class	Root;Bacteria;Actinobacteria;	Acidimicrobiia	4	0	1.17E-1
class	Root;Bacteria;Acidobacteria;	Acidobacteria_Gp6	4	0	1.17E-1
class	Root;Bacteria;Actinobacteria;	Actinobacteria	89	53	1.36E-1
class	Root;Bacteria;Acidobacteria;	Acidobacteria_Gp18	3	0	2.07E-1
class	Root;Bacteria;Fusobacteria;	Fusobacteriia	3	0	2.07E-1
class	Root;Bacteria;Acidobacteria;	Acidobacteria_Gp4	2	0	3.64E-1
class	Root;Bacteria;Acidobacteria;	Acidobacteria_Gp7	2	0	3.64E-1
class	Root;Bacteria;Armatimonadetes;	Armatimonadia	2	0	3.64E-1
class	Root;Bacteria;Acidobacteria;	Blastocatellia	2	0	3.64E-1
class	Root;Bacteria;Nitrospirae;	Nitrospira	2	0	3.64E-1
class	Root;Bacteria;Verrucomicrobia;	Spartobacteria	2	0	3.64E-1
class	Root;Bacteria;Acidobacteria;	Acidobacteria_Gp5	1	0	6.43E-1
class	Root;Bacteria;Chloroflexi;	Caldilineae	1	0	6.43E-1
class	Root;Bacteria;Campilobacterota;	Campylobacteria	1	0	6.43E-1
class	Root;Bacteria;Gemmatimonadetes;	Gemmatimonadetes	1	0	6.43E-1
class	Root;Bacteria;Planctomycetes;	Planctomycetacia	1	0	6.43E-1
class	Root;Bacteria;Verrucomicrobia;	Verrucomicrobiae	1	0	6.43E-1
domain	Root;	Bacteria	1322	1010	1
family	Root;Bacteria;Firmicutes;Bacilli;Bacillales;	Bacillaceae 1	37	328	6e-14
family	Root;Bacteria;Proteobacteria;Betaproteobacteria;Burkholderiales;	Burkholderiaceae	24	220	6e-14
family	Root;Bacteria;Proteobacteria;Gammaproteobacteria;Pseudomonadales;	Pseudomonadaceae	25	87	6e-14
family	Root;Bacteria;Firmicutes;Clostridia;Clostridiales;	Clostridiaceae 1	48	0	1.67E-12
family	Root;Bacteria;Proteobacteria;Deltaproteobacteria;Myxococcales;Cystobacterineae;	Anaeromyxobacteraceae	42	0	5.03E-11
family	Root;Bacteria;Proteobacteria;Gammaproteobacteria;Enterobacterales;	Enterobacteriaceae	35	86	2.99E-10
family	Root;Bacteria;Actinobacteria;Actinobacteria;Micrococcales;	Microbacteriaceae	3	34	6.26E-10
family	Root;Bacteria;Chloroflexi;Anaerolineae;Anaerolineales;	Anaerolineaceae	30	0	4.57E-8
family	Root;Bacteria;Proteobacteria;Deltaproteobacteria;Desulfuromonadales;	Geobacteraceae	28	0	1.42E-7
family	Root;Bacteria;Actinobacteria;Actinobacteria;Micromonosporales;	Micromonosporaceae	20	0	1.33E-5
family	Root;Bacteria;Proteobacteria;Gammaproteobacteria;Xanthomonadales;	Xanthomonadaceae	6	23	8e-05
family	Root;Bacteria;Bacteroidetes;Chitinophagia;Chitinophagales;	Chitinophagaceae	24	2	0.0001
family	Root;Bacteria;Firmicutes;Bacilli;Bacillales;	Paenibacillaceae 1	0	10	2.01E-4
family	Root;Bacteria;Bacteroidetes;Flavobacteriia;Flavobacteriales;	Weeksellaceae	15	0	2.28E-4
family	Root;Bacteria;Firmicutes;Bacilli;Bacillales;	Planococcaceae	1	12	3.16E-4
family	Root;Bacteria;Proteobacteria;Alphaproteobacteria;Rhizobiales;	Bradyrhizobiaceae	14	0	4.01E-4
family	Root;Bacteria;Proteobacteria;Gammaproteobacteria;Pseudomonadales;	Moraxellaceae	22	40	6.2E-4
family	Root;Bacteria;Proteobacteria;Betaproteobacteria;Burkholderiales;	Comamonadaceae	39	10	1.08E-3
family	Root;Bacteria;Chloroflexi;Ktedonobacteria;Ktedonobacterales;	Dictyobacteraceae	12	0	1.25E-3
family	Root;Bacteria;Proteobacteria;Alphaproteobacteria;Rhodospirillales;	Rhodospirillaceae	12	0	1.25E-3
family	Root;Bacteria;Proteobacteria;Betaproteobacteria;Nitrosomonadales;	Sterolibacteriaceae	12	0	1.25E-3
family	Root;Bacteria;Proteobacteria;Betaproteobacteria;Burkholderiales;	Oxalobacteraceae	15	30	1.42E-3
family	Root;Bacteria;Proteobacteria;Alphaproteobacteria;Sphingomonadales;	Erythrobacteraceae	15	1	1.8E-3
family	Root;Bacteria;Actinobacteria;Actinobacteria;Kineosporiales;	Kineosporiaceae	11	0	2.2E-3
family	Root;Bacteria;Proteobacteria;Alphaproteobacteria;Rhizobiales;	Methylocystaceae	11	0	2.2E-3
family	Root;Bacteria;Proteobacteria;Alphaproteobacteria;Rhodospirillales;	Azospirillaceae	18	3	6.34E-3
family	Root;Bacteria;Acidobacteria;Holophagae;Holophagales;	Holophagaceae	9	0	6.86E-3
family	Root;Bacteria;Proteobacteria;Gammaproteobacteria;Aeromonadales;	Aeromonadaceae	15	2	7.61E-3
family	Root;Bacteria;Proteobacteria;Alphaproteobacteria;Rhizobiales;	Rhizobiaceae	5	14	8.27E-3
family	Root;Bacteria;Verrucomicrobia;Opitutae;Opitutales;	Opitutaceae	8	0	1.21E-2
family	Root;Bacteria;Proteobacteria;Gammaproteobacteria;Xanthomonadales;	Rhodanobacteraceae	8	0	1.21E-2
family	Root;Bacteria;Spirochaetes;Spirochaetia;Spirochaetales;	Spirochaetaceae	8	0	1.21E-2
family	Root;Bacteria;Firmicutes;Negativicutes;Selenomonadales;	Sporomusaceae	8	0	1.21E-2
family	Root;Bacteria;Cyanobacteria/Chloroplast;Cyanobacteria;	Family V	7	0	2.13E-2
family	Root;Bacteria;Proteobacteria;Alphaproteobacteria;Micropepsales;	Micropepsaceae	7	0	2.13E-2
family	Root;Bacteria;Proteobacteria;Alphaproteobacteria;Rhodospirillales;	Acetobacteraceae	6	0	3.76E-2
family	Root;Bacteria;Actinobacteria;Thermoleophilia;Gaiellales;	Gaiellaceae	6	0	3.76E-2
family	Root;Bacteria;Proteobacteria;Alphaproteobacteria;Rhizobiales;	Hyphomicrobiaceae	6	0	3.76E-2
family	Root;Bacteria;Actinobacteria;Actinobacteria;Micrococcales;	Intrasporangiaceae	6	0	3.76E-2
family	Root;Bacteria;Proteobacteria;Deltaproteobacteria;Myxococcales;Nannocystineae;	Kofleriaceae	6	0	3.76E-2
family	Root;Bacteria;Proteobacteria;Alphaproteobacteria;Caulobacterales;	Caulobacteraceae	12	19	4.24E-2
family	Root;Bacteria;Proteobacteria;Gammaproteobacteria;Enterobacterales;	Erwiniaceae	5	0	6.64E-2
family	Root;Bacteria;Actinobacteria;Actinobacteria;Geodermatophilales;	Geodermatophilaceae	5	0	6.64E-2
family	Root;Bacteria;Firmicutes;Clostridia;Clostridiales;	Ruminococcaceae	5	0	6.64E-2
family	Root;Bacteria;Firmicutes;Bacilli;Bacillales;	Staphylococcaceae	0	3	7.04E-2
family	Root;Bacteria;Bacteroidetes;Sphingobacteriia;Sphingobacteriales;	Sphingobacteriaceae	12	3	7.58E-2
family	Root;Bacteria;Proteobacteria;Alphaproteobacteria;Rhizobiales;	Alsobacteraceae	4	0	1.17E-1
family	Root;Bacteria;Proteobacteria;Alphaproteobacteria;Rhizobiales;	Devosiaceae	4	0	1.17E-1
family	Root;Bacteria;Cyanobacteria/Chloroplast;Cyanobacteria;	Family I	4	0	1.17E-1
family	Root;Bacteria;Bacteroidetes;Flavobacteriia;Flavobacteriales;	Flavobacteriaceae	4	0	1.17E-1
family	Root;Bacteria;Proteobacteria;Deltaproteobacteria;Myxococcales;Sorangiineae;	Polyangiaceae	4	0	1.17E-1
family	Root;Bacteria;Actinobacteria;Actinobacteria;Pseudonocardiales;	Pseudonocardiaceae	4	0	1.17E-1
family	Root;Bacteria;Proteobacteria;Alphaproteobacteria;Rhodospirillales;	Reyranellaceae	4	0	1.17E-1
family	Root;Bacteria;Proteobacteria;Alphaproteobacteria;Sphingomonadales;	Sphingomonadaceae	15	19	1.36E-1
family	Root;Bacteria;Proteobacteria;Alphaproteobacteria;Rhizobiales;	Methylobacteriaceae	6	1	1.52E-1
family	Root;Bacteria;Proteobacteria;Gammaproteobacteria;Legionellales;	Coxiellaceae	0	2	1.62E-1
family	Root;Bacteria;Proteobacteria;Betaproteobacteria;Neisseriales;	Chromobacteriaceae	18	21	1.8E-1
family	Root;Bacteria;Firmicutes;Bacilli;Bacillales;	Bacillales_Incertae Sedis XII	8	11	1.97E-1
family	Root;Bacteria;Proteobacteria;Deltaproteobacteria;Myxococcales;Cystobacterineae;	Cystobacteraceae	3	0	2.07E-1
family	Root;Bacteria;Bacteroidetes;Cytophagia;Cytophagales;	Fulvivirgaceae	3	0	2.07E-1
family	Root;Bacteria;Proteobacteria;Betaproteobacteria;Nitrosomonadales;	Gallionellaceae	3	0	2.07E-1
family	Root;Bacteria;Proteobacteria;Alphaproteobacteria;Rhizobiales;	Phyllobacteriaceae	3	0	2.07E-1
family	Root;Bacteria;Proteobacteria;Betaproteobacteria;Rhodocyclales;	Rhodocyclaceae	3	0	2.07E-1
family	Root;Bacteria;Proteobacteria;Betaproteobacteria;Rhodocyclales;	Zoogloeaceae	3	0	2.07E-1
family	Root;Bacteria;Proteobacteria;Alphaproteobacteria;Rhizobiales;	Xanthobacteraceae	2	4	2.64E-1
family	Root;Bacteria;Proteobacteria;Alphaproteobacteria;Rhizobiales;	Ancalomicrobiaceae	2	0	3.64E-1
family	Root;Bacteria;Armatimonadetes;Armatimonadia;Armatimonadales;	Armatimonadaceae	2	0	3.64E-1
family	Root;Bacteria;Proteobacteria;Betaproteobacteria;Rhodocyclales;	Azonexaceae	2	0	3.64E-1
family	Root;Bacteria;Acidobacteria;Blastocatellia;Blastocatellales;	Blastocatellaceae	2	0	3.64E-1
family	Root;Bacteria;Actinobacteria;Thermoleophilia;Solirubrobacterales;	Conexibacteraceae	2	0	3.64E-1
family	Root;Bacteria;Cyanobacteria/Chloroplast;Cyanobacteria;	Family II	2	0	3.64E-1
family	Root;Bacteria;Spirochaetes;Spirochaetia;Spirochaetales;	Leptospiraceae	2	0	3.64E-1
family	Root;Bacteria;Proteobacteria;Gammaproteobacteria;Methylococcales;	Methylococcaceae	2	0	3.64E-1
family	Root;Bacteria;Nitrospirae;Nitrospira;Nitrospirales;	Nitrospiraceae	2	0	3.64E-1
family	Root;Bacteria;Actinobacteria;Actinobacteria;Propionibacteriales;	Nocardioidaceae	2	0	3.64E-1
family	Root;Bacteria;Firmicutes;Clostridia;Clostridiales;	Peptostreptococcaceae	2	0	3.64E-1
family	Root;Bacteria;Proteobacteria;Betaproteobacteria;Burkholderiales;	Alcaligenaceae	0	1	3.75E-1
family	Root;Bacteria;Actinobacteria;Actinobacteria;Micrococcales;	Dermabacteraceae	0	1	3.75E-1
family	Root;Bacteria;Actinobacteria;Actinobacteria;Mycobacteriales;	Gordoniaceae	0	1	3.75E-1
family	Root;Bacteria;Actinobacteria;Actinobacteria;Propionibacteriales;	Propionibacteriaceae	0	1	3.75E-1
family	Root;Bacteria;Actinobacteria;Actinobacteria;Micrococcales;	Micrococcaceae	6	6	6.38E-1
family	Root;Bacteria;Actinobacteria;Acidimicrobiia;Acidimicrobiales;	Acidimicrobiaceae	1	0	6.43E-1
family	Root;Bacteria;Actinobacteria;Actinobacteria;Micrococcales;	Bogoriellaceae	1	0	6.43E-1
family	Root;Bacteria;Proteobacteria;Alphaproteobacteria;Rhizobiales;	Boseaceae	1	0	6.43E-1
family	Root;Bacteria;Chloroflexi;Caldilineae;Caldilineales;	Caldilineaceae	1	0	6.43E-1
family	Root;Bacteria;Proteobacteria;Gammaproteobacteria;Cellvibrionales;	Cellvibrionaceae	1	0	6.43E-1
family	Root;Bacteria;Bacteroidetes;Cytophagia;Cytophagales;	Cytophagaceae	1	0	6.43E-1
family	Root;Bacteria;Bacteroidetes;Bacteroidia;Bacteroidales;	Dysgonomonadaceae	1	0	6.43E-1
family	Root;Bacteria;Cyanobacteria/Chloroplast;Cyanobacteria;	Family XIII	1	0	6.43E-1
family	Root;Bacteria;Actinobacteria;Actinobacteria;Frankiales;	Frankiaceae	1	0	6.43E-1
family	Root;Bacteria;Planctomycetes;Planctomycetacia;Planctomycetales;	Gemmataceae	1	0	6.43E-1
family	Root;Bacteria;Gemmatimonadetes;Gemmatimonadetes;Gemmatimonadales;	Gemmatimonadaceae	1	0	6.43E-1
family	Root;Bacteria;Bacteroidetes;Cytophagia;Cytophagales;	Hymenobacteraceae	1	0	6.43E-1
family	Root;Bacteria;Proteobacteria;Alphaproteobacteria;Caulobacterales;	Hyphomonadaceae	1	0	6.43E-1
family	Root;Bacteria;Actinobacteria;Acidimicrobiia;Acidimicrobiales;	Ilumatobacteraceae	1	0	6.43E-1
family	Root;Bacteria;Firmicutes;Clostridia;Clostridiales;	Lachnospiraceae	1	0	6.43E-1
family	Root;Bacteria;Bacteroidetes;Bacteroidia;Bacteroidales;	Lentimicrobiaceae	1	0	6.43E-1
family	Root;Bacteria;Proteobacteria;Betaproteobacteria;Neisseriales;	Neisseriaceae	1	0	6.43E-1
family	Root;Bacteria;Firmicutes;Bacilli;Bacillales;	Paenibacillaceae 2	1	0	6.43E-1
family	Root;Bacteria;Proteobacteria;Gammaproteobacteria;Enterobacterales;	Pectobacteriaceae	1	0	6.43E-1
family	Root;Bacteria;Firmicutes;Clostridia;Clostridiales;	Peptococcaceae 2	1	0	6.43E-1
family	Root;Bacteria;Proteobacteria;Alphaproteobacteria;Rhodobacterales;	Rhodobacteraceae	1	0	6.43E-1
family	Root;Bacteria;Proteobacteria;Gammaproteobacteria;Nevskiales;	Steroidobacteraceae	1	0	6.43E-1
family	Root;Bacteria;Campilobacterota;Campylobacteria;Campylobacterales;	Sulfurospirillaceae	1	0	6.43E-1
family	Root;Bacteria;Firmicutes;Clostridia;Clostridiales;	Symbiobacteriaceae	1	0	6.43E-1
family	Root;Bacteria;Proteobacteria;Deltaproteobacteria;Syntrophobacterales;	Syntrophaceae	1	0	6.43E-1
family	Root;Bacteria;Actinobacteria;Actinobacteria;Streptosporangiales;	Thermomonosporaceae	1	0	6.43E-1
family	Root;Bacteria;Verrucomicrobia;Verrucomicrobiae;Verrucomicrobiales;	Verrucomicrobiaceae	1	0	6.43E-1
family	Root;Bacteria;Firmicutes;Bacilli;Lactobacillales;	Streptococcaceae	2	2	7.52E-1
family	Root;Bacteria;Actinobacteria;Actinobacteria;Streptomycetales;	Streptomycetaceae	5	3	8.02E-1
family	Root;Bacteria;Proteobacteria;Alphaproteobacteria;Rhizobiales;	Pleomorphomonadaceae	2	1	8.38E-1
family	Root;Bacteria;Actinobacteria;Actinobacteria;Mycobacteriales;	Mycobacteriaceae	9	7	9.68E-1
genus	Root;Bacteria;Acidobacteria;Acidobacteria_Gp1;	Gp1	54	0	5.54E-14
genus	Root;Bacteria;Firmicutes;Bacilli;Bacillales;Bacillaceae 1;	Bacillus	18	279	6e-14
genus	Root;Bacteria;Proteobacteria;Betaproteobacteria;Burkholderiales;Burkholderiaceae;	Burkholderia	8	124	6e-14
genus	Root;Bacteria;Proteobacteria;Gammaproteobacteria;Pseudomonadales;Pseudomonadaceae;	Pseudomonas	25	87	6e-14
genus	Root;Bacteria;Proteobacteria;Betaproteobacteria;Burkholderiales;Burkholderiaceae;	Ralstonia	7	74	6e-14
genus	Root;Bacteria;Proteobacteria;Gammaproteobacteria;Enterobacterales;Enterobacteriaceae;	Enterobacter	6	50	2.58E-12
genus	Root;Bacteria;Proteobacteria;Deltaproteobacteria;Myxococcales;Cystobacterineae;Anaeromyxobacteraceae;	Anaeromyxobacter	42	0	5.03E-11
genus	Root;Bacteria;Firmicutes;Clostridia;Clostridiales;Clostridiaceae 1;	Clostridium sensu stricto	42	0	5.03E-11
genus	Root;Bacteria;Actinobacteria;Actinobacteria;Micrococcales;Microbacteriaceae;	Microbacterium	1	27	2.25E-9
genus	Root;Bacteria;Proteobacteria;Deltaproteobacteria;Desulfuromonadales;Geobacteraceae;	Geobacter	26	0	4.42E-7
genus	Root;Bacteria;Acidobacteria;Acidobacteria_Gp3;	Gp3	25	0	7.8E-7
genus	Root;Bacteria;Proteobacteria;Betaproteobacteria;Burkholderiales;Oxalobacteraceae;	Herbaspirillum	5	26	4.19E-6
genus	Root;Bacteria;Firmicutes;Bacilli;Bacillales;Bacillaceae 1;	Fictibacillus	1	15	3.09E-5
genus	Root;Bacteria;Proteobacteria;Gammaproteobacteria;Xanthomonadales;Xanthomonadaceae;	Stenotrophomonas	5	22	5.95E-5
genus	Root;Bacteria;Proteobacteria;Alphaproteobacteria;Caulobacterales;Caulobacteraceae;	Caulobacter	2	16	7.94E-5
genus	Root;Bacteria;Firmicutes;Bacilli;Bacillales;Planococcaceae;	Lysinibacillus	0	11	8.71E-5
genus	Root;Bacteria;Proteobacteria;Betaproteobacteria;Neisseriales;Chromobacteriaceae;	Chromobacterium	3	17	1.57E-4
genus	Root;Bacteria;Verrucomicrobia;Subdivision3;	Subdivision3_genera_incertae_sedis	15	0	2.28E-4
genus	Root;Bacteria;Proteobacteria;Betaproteobacteria;Burkholderiales;Burkholderiaceae;	Paraburkholderia	3	16	3.14E-4
genus	Root;Bacteria;Bacteroidetes;Flavobacteriia;Flavobacteriales;Weeksellaceae;	Chryseobacterium	14	0	4.01E-4
genus	Root;Bacteria;Acidobacteria;Acidobacteria_Gp16;	Gp16	13	0	7.08E-4
genus	Root;Bacteria;Proteobacteria;Gammaproteobacteria;Pseudomonadales;Moraxellaceae;	Acinetobacter	22	39	0.001
genus	Root;Bacteria;Proteobacteria;Gammaproteobacteria;Gammaproteobacteria_incertae_sedis;	Acidibacter	12	0	1.25E-3
genus	Root;Bacteria;Chloroflexi;Ktedonobacteria;Ktedonobacterales;Dictyobacteraceae;	Dictyobacter	12	0	1.25E-3
genus	Root;Bacteria;Candidatus Saccharibacteria;	Saccharibacteria_genera_incertae_sedis	12	0	1.25E-3
genus	Root;Bacteria;Firmicutes;Bacilli;Bacillales;Paenibacillaceae 1;	Paenibacillus	0	7	2.48E-3
genus	Root;Bacteria;Proteobacteria;Alphaproteobacteria;Sphingomonadales;Erythrobacteraceae;	Novosphingobium	13	1	0.005
genus	Root;Bacteria;Proteobacteria;Alphaproteobacteria;Rhizobiales;Bradyrhizobiaceae;	Bradyrhizobium	8	0	1.21E-2
genus	Root;Bacteria;Proteobacteria;Betaproteobacteria;Burkholderiales;Comamonadaceae;	Comamonas	8	0	1.21E-2
genus	Root;Bacteria;Proteobacteria;Alphaproteobacteria;Rhizobiales;Rhizobiaceae;	Allorhizobium	0	5	1.32E-2
genus	Root;Bacteria;Proteobacteria;Gammaproteobacteria;Enterobacterales;Enterobacteriaceae;	Kosakonia	5	12	2.53E-2
genus	Root;Bacteria;Firmicutes;Bacilli;Bacillales;Bacillaceae 1;	Neobacillus	11	19	2.57E-2
genus	Root;Bacteria;Actinobacteria;Thermoleophilia;Gaiellales;Gaiellaceae;	Gaiella	6	0	3.76E-2
genus	Root;Bacteria;Acidobacteria;Holophagae;Holophagales;Holophagaceae;	Geothrix	6	0	3.76E-2
genus	Root;Bacteria;Acidobacteria;Acidobacteria_Gp17;	Gp17	6	0	3.76E-2
genus	Root;Bacteria;Proteobacteria;Deltaproteobacteria;Myxococcales;Nannocystineae;Kofleriaceae;	Kofleria	6	0	3.76E-2
genus	Root;Bacteria;Proteobacteria;Alphaproteobacteria;Rhizobiales;Methylocystaceae;	Methylocystis	6	0	3.76E-2
genus	Root;Bacteria;Acidobacteria;Acidobacteria_Gp1;	Occallatibacter	6	0	3.76E-2
genus	Root;Bacteria;Proteobacteria;Alphaproteobacteria;Micropepsales;Micropepsaceae;	Rhizomicrobium	6	0	3.76E-2
genus	Root;Bacteria;Proteobacteria;Betaproteobacteria;Burkholderiales;Comamonadaceae;	Acidovorax	1	5	5.81E-2
genus	Root;Bacteria;Proteobacteria;Gammaproteobacteria;Xanthomonadales;Rhodanobacteraceae;	Dyella	5	0	6.64E-2
genus	Root;Bacteria;Proteobacteria;Alphaproteobacteria;Rhizobiales;Methylobacteriaceae;	Methylobacterium	5	0	6.64E-2
genus	Root;Bacteria;Proteobacteria;Gammaproteobacteria;Enterobacterales;Erwiniaceae;	Pantoea	5	0	6.64E-2
genus	Root;Bacteria;Proteobacteria;Gammaproteobacteria;Aeromonadales;Aeromonadaceae;	Tolumonas	5	0	6.64E-2
genus	Root;Bacteria;Firmicutes;Bacilli;Bacillales;Paenibacillaceae 1;	Brevibacillus	0	3	7.04E-2
genus	Root;Bacteria;Proteobacteria;Betaproteobacteria;Burkholderiales;Burkholderiaceae;	Cupriavidus	0	3	7.04E-2
genus	Root;Bacteria;Firmicutes;Bacilli;Bacillales;Bacillaceae 1;	Peribacillus	0	3	7.04E-2
genus	Root;Bacteria;Firmicutes;Bacilli;Bacillales;Staphylococcaceae;	Staphylococcus	0	3	7.04E-2
genus	Root;Bacteria;Proteobacteria;Gammaproteobacteria;Aeromonadales;Aeromonadaceae;	Aeromonas	10	2	7.05E-2
genus	Root;Bacteria;Proteobacteria;Gammaproteobacteria;Enterobacterales;Enterobacteriaceae;	Klebsiella	5	10	7.24E-2
genus	Root;Bacteria;Proteobacteria;Betaproteobacteria;Neisseriales;Chromobacteriaceae;	Vogesella	7	1	9.52E-2
genus	Root;Bacteria;Proteobacteria;Alphaproteobacteria;Rhizobiales;Rhizobiaceae;	Rhizobium	3	7	9.65E-2
genus	Root;Bacteria;Proteobacteria;Alphaproteobacteria;Rhodospirillales;Azospirillaceae;	Azospirillum	9	2	1.07E-1
genus	Root;Bacteria;Actinobacteria;Actinobacteria;Micrococcales;Microbacteriaceae;	Curtobacterium	1	4	1.17E-1
genus	Root;Bacteria;Actinobacteria;Actinobacteria;Micromonosporales;Micromonosporaceae;	Actinoplanes	4	0	1.17E-1
genus	Root;Bacteria;Proteobacteria;Alphaproteobacteria;Rhizobiales;Alsobacteraceae;	Alsobacter	4	0	1.17E-1
genus	Root;Bacteria;Proteobacteria;Alphaproteobacteria;Rhizobiales;Devosiaceae;	Devosia	4	0	1.17E-1
genus	Root;Bacteria;Proteobacteria;Alphaproteobacteria;Rhodospirillales;Rhodospirillaceae;	Dongia	4	0	1.17E-1
genus	Root;Bacteria;Actinobacteria;Actinobacteria;Geodermatophilales;Geodermatophilaceae;	Geodermatophilus	4	0	1.17E-1
genus	Root;Bacteria;Acidobacteria;Acidobacteria_Gp6;	Gp6	4	0	1.17E-1
genus	Root;Bacteria;Verrucomicrobia;Opitutae;Opitutales;Opitutaceae;	Opitutus	4	0	1.17E-1
genus	Root;Bacteria;Proteobacteria;Alphaproteobacteria;Caulobacterales;Caulobacteraceae;	Phenylobacterium	4	0	1.17E-1
genus	Root;Bacteria;Proteobacteria;Alphaproteobacteria;Rhodospirillales;Reyranellaceae;	Reyranella	4	0	1.17E-1
genus	Root;Bacteria;Proteobacteria;Alphaproteobacteria;Rhodospirillales;Rhodospirillaceae;	Telmatospirillum	4	0	1.17E-1
genus	Root;Bacteria;candidate division WPS-2;	WPS-2_genera_incertae_sedis	4	0	1.17E-1
genus	Root;Bacteria;Proteobacteria;Alphaproteobacteria;Sphingomonadales;Sphingomonadaceae;	Sphingomonas	13	17	1.36E-1
genus	Root;Bacteria;Proteobacteria;Gammaproteobacteria;Legionellales;Coxiellaceae;	Aquicella	0	2	1.62E-1
genus	Root;Bacteria;Firmicutes;Bacilli;Bacillales;Bacillales_Incertae Sedis XII;	Exiguobacterium	8	11	1.97E-1
genus	Root;Bacteria;Bacteroidetes;Chitinophagia;Chitinophagales;Chitinophagaceae;	Flavisolibacter	3	0	2.07E-1
genus	Root;Bacteria;Bacteroidetes;Flavobacteriia;Flavobacteriales;Flavobacteriaceae;	Flavobacterium	3	0	2.07E-1
genus	Root;Bacteria;Acidobacteria;Acidobacteria_Gp18;	Gp18	3	0	2.07E-1
genus	Root;Bacteria;Proteobacteria;Alphaproteobacteria;Rhizobiales;Hyphomicrobiaceae;	Hyphomicrobium	3	0	2.07E-1
genus	Root;Bacteria;Actinobacteria;Actinobacteria;Pseudonocardiales;Pseudonocardiaceae;	Kutzneria	3	0	2.07E-1
genus	Root;Bacteria;Latescibacteria;	Latescibacteria_genera_incertae_sedis	3	0	2.07E-1
genus	Root;Bacteria;Proteobacteria;Alphaproteobacteria;Rhizobiales;Phyllobacteriaceae;	Mesorhizobium	3	0	2.07E-1
genus	Root;Bacteria;Bacteroidetes;Chitinophagia;Chitinophagales;Chitinophagaceae;	Niastella	3	0	2.07E-1
genus	Root;Bacteria;Verrucomicrobia;Opitutae;Opitutales;Opitutaceae;	Oleiharenicola	3	0	2.07E-1
genus	Root;Bacteria;Spirochaetes;Spirochaetia;Spirochaetales;Spirochaetaceae;	Rectinema	3	0	2.07E-1
genus	Root;Bacteria;Proteobacteria;Betaproteobacteria;Nitrosomonadales;Gallionellaceae;	Sideroxydans	3	0	2.07E-1
genus	Root;Bacteria;Spirochaetes;Spirochaetia;Spirochaetales;Spirochaetaceae;	Spirochaeta	3	0	2.07E-1
genus	Root;Bacteria;Proteobacteria;Alphaproteobacteria;Rhizobiales;Xanthobacteraceae;	Azorhizobium	1	3	2.3E-1
genus	Root;Bacteria;Proteobacteria;Betaproteobacteria;Burkholderiales;Oxalobacteraceae;	Duganella	1	3	2.3E-1
genus	Root;Bacteria;Proteobacteria;Betaproteobacteria;Burkholderiales;Comamonadaceae;	Pelomonas	5	1	2.39E-1
genus	Root;Bacteria;Bacteroidetes;Chitinophagia;Chitinophagales;Chitinophagaceae;	Chitinophaga	6	2	3.49E-1
genus	Root;Bacteria;Armatimonadetes;Armatimonadia;Armatimonadales;Armatimonadaceae;	Armatimonas/Armatimonadetes_gp1	2	0	3.64E-1
genus	Root;Bacteria;Proteobacteria;Betaproteobacteria;Rhodocyclales;Rhodocyclaceae;	Azospira	2	0	3.64E-1
genus	Root;Bacteria;Acidobacteria;Acidobacteria_Gp1;	Candidatus Koribacter	2	0	3.64E-1
genus	Root;Bacteria;Acidobacteria;Acidobacteria_Gp3;	Candidatus Solibacter	2	0	3.64E-1
genus	Root;Bacteria;Proteobacteria;Betaproteobacteria;Burkholderiales;Burkholderiaceae;	Chitinimonas	2	0	3.64E-1
genus	Root;Bacteria;Actinobacteria;Thermoleophilia;Solirubrobacterales;Conexibacteraceae;	Conexibacter	2	0	3.64E-1
genus	Root;Bacteria;Proteobacteria;Deltaproteobacteria;Desulfuromonadales;Geobacteraceae;	Geomonas	2	0	3.64E-1
genus	Root;Bacteria;Acidobacteria;Acidobacteria_Gp4;	Gp4	2	0	3.64E-1
genus	Root;Bacteria;Acidobacteria;Acidobacteria_Gp7;	Gp7	2	0	3.64E-1
genus	Root;Bacteria;Cyanobacteria/Chloroplast;Cyanobacteria;Family II;	GpIIa	2	0	3.64E-1
genus	Root;Bacteria;Proteobacteria;Betaproteobacteria;Burkholderiales;Comamonadaceae;	Hydrogenophaga	2	0	3.64E-1
genus	Root;Bacteria;Proteobacteria;Betaproteobacteria;Burkholderiales;Oxalobacteraceae;	Janthinobacterium	2	0	3.64E-1
genus	Root;Bacteria;Proteobacteria;Alphaproteobacteria;Rhodospirillales;Rhodospirillaceae;	Magnetospirillum	2	0	3.64E-1
genus	Root;Bacteria;Proteobacteria;Alphaproteobacteria;Rhizobiales;Methylocystaceae;	Methylosinus	2	0	3.64E-1
genus	Root;Bacteria;Proteobacteria;Betaproteobacteria;Nitrosomonadales;Sterolibacteriaceae;	Methyloversatilis	2	0	3.64E-1
genus	Root;Bacteria;Bacteroidetes;Sphingobacteriia;Sphingobacteriales;Sphingobacteriaceae;	Mucilaginibacter	2	0	3.64E-1
genus	Root;Bacteria;Proteobacteria;Betaproteobacteria;Neisseriales;Chromobacteriaceae;	Paludibacterium	2	0	3.64E-1
genus	Root;Bacteria;Bacteroidetes;Sphingobacteriia;Sphingobacteriales;Sphingobacteriaceae;	Pedobacter	2	0	3.64E-1
genus	Root;Bacteria;Proteobacteria;Betaproteobacteria;Burkholderiales;Comamonadaceae;	Piscinibacter	2	0	3.64E-1
genus	Root;Bacteria;Proteobacteria;Betaproteobacteria;Neisseriales;Chromobacteriaceae;	Pseudogulbenkiania	2	0	3.64E-1
genus	Root;Bacteria;Proteobacteria;Alphaproteobacteria;Rhizobiales;Bradyrhizobiaceae;	Pseudolabrys	2	0	3.64E-1
genus	Root;Bacteria;Proteobacteria;Gammaproteobacteria;Xanthomonadales;Rhodanobacteraceae;	Rudaea	2	0	3.64E-1
genus	Root;Bacteria;Firmicutes;Clostridia;Clostridiales;Ruminococcaceae;	Ruminiclostridium	2	0	3.64E-1
genus	Root;Bacteria;Verrucomicrobia;Spartobacteria;	Spartobacteria_genera_incertae_sedis	2	0	3.64E-1
genus	Root;Bacteria;Actinobacteria;Actinobacteria;Micrococcales;Intrasporangiaceae;	Terrabacter	2	0	3.64E-1
genus	Root;Bacteria;Proteobacteria;Betaproteobacteria;Rhodocyclales;Zoogloeaceae;	Uliginosibacterium	2	0	3.64E-1
genus	Root;Bacteria;candidate division WPS-1;	WPS-1_genera_incertae_sedis	2	0	3.64E-1
genus	Root;Bacteria;Proteobacteria;Betaproteobacteria;Burkholderiales;Oxalobacteraceae;	Massilia	4	1	3.71E-1
genus	Root;Bacteria;Proteobacteria;Alphaproteobacteria;Rhodospirillales;Azospirillaceae;	Nitrospirillum	4	1	3.71E-1
genus	Root;Bacteria;Proteobacteria;Betaproteobacteria;Burkholderiales;Alcaligenaceae;	Achromobacter	0	1	3.75E-1
genus	Root;Bacteria;Actinobacteria;Actinobacteria;Micrococcales;Dermabacteraceae;	Brachybacterium	0	1	3.75E-1
genus	Root;Bacteria;Proteobacteria;Gammaproteobacteria;Enterobacterales;Enterobacteriaceae;	Cronobacter	0	1	3.75E-1
genus	Root;Bacteria;Proteobacteria;Gammaproteobacteria;Pseudomonadales;Moraxellaceae;	Enhydrobacter	0	1	3.75E-1
genus	Root;Bacteria;Proteobacteria;Alphaproteobacteria;Rhizobiales;Rhizobiaceae;	Ensifer	0	1	3.75E-1
genus	Root;Bacteria;Actinobacteria;Actinobacteria;Mycobacteriales;Gordoniaceae;	Gordonia	0	1	3.75E-1
genus	Root;Bacteria;Proteobacteria;Betaproteobacteria;Burkholderiales;Comamonadaceae;	Kinneretia	0	1	3.75E-1
genus	Root;Bacteria;Firmicutes;Bacilli;Bacillales;Bacillaceae 1;	Mesobacillus	0	1	3.75E-1
genus	Root;Bacteria;Actinobacteria;Actinobacteria;Micrococcales;Microbacteriaceae;	Mycetocola	0	1	3.75E-1
genus	Root;Bacteria;Proteobacteria;Betaproteobacteria;Burkholderiales;Burkholderiaceae;	Pandoraea	0	1	3.75E-1
genus	Root;Bacteria;Bacteroidetes;Sphingobacteriia;Sphingobacteriales;Sphingobacteriaceae;	Solitalea	0	1	3.75E-1
genus	Root;Bacteria;Proteobacteria;Alphaproteobacteria;Rhizobiales;Xanthobacteraceae;	Xanthobacter	0	1	3.75E-1
genus	Root;Bacteria;Proteobacteria;Gammaproteobacteria;Xanthomonadales;Xanthomonadaceae;	Xanthomonas	0	1	3.75E-1
genus	Root;Bacteria;Actinobacteria;Actinobacteria;Micrococcales;Microbacteriaceae;	Leifsonia	1	2	4.39E-1
genus	Root;Bacteria;Proteobacteria;Betaproteobacteria;Burkholderiales;Comamonadaceae;	Ideonella	3	1	5.64E-1
genus	Root;Bacteria;Actinobacteria;Acidimicrobiia;Acidimicrobiales;Acidimicrobiaceae;	Acidiferrimicrobium	1	0	6.43E-1
genus	Root;Bacteria;Acidobacteria;Acidobacteria_Gp1;	Acidipila	1	0	6.43E-1
genus	Root;Bacteria;Firmicutes;Clostridia;Clostridiales;Ruminococcaceae;	Acutalibacter	1	0	6.43E-1
genus	Root;Bacteria;Cyanobacteria/Chloroplast;Cyanobacteria;Family V;	Alkalinema	1	0	6.43E-1
genus	Root;Bacteria;Actinobacteria;Actinobacteria;Pseudonocardiales;Pseudonocardiaceae;	Amycolatopsis	1	0	6.43E-1
genus	Root;Bacteria;Firmicutes;Negativicutes;Selenomonadales;Sporomusaceae;	Anaeroarcus	1	0	6.43E-1
genus	Root;Bacteria;Firmicutes;Clostridia;Clostridiales;Ruminococcaceae;	Anaerobacterium	1	0	6.43E-1
genus	Root;Bacteria;Firmicutes;Negativicutes;Selenomonadales;Sporomusaceae;	Anaerosinus	1	0	6.43E-1
genus	Root;Bacteria;Proteobacteria;Alphaproteobacteria;Rhizobiales;Ancalomicrobiaceae;	Ancalomicrobium	1	0	6.43E-1
genus	Root;Bacteria;Proteobacteria;Alphaproteobacteria;Rhizobiales;Xanthobacteraceae;	Ancylobacter	1	0	6.43E-1
genus	Root;Bacteria;Proteobacteria;Alphaproteobacteria;Caulobacterales;Hyphomonadaceae;	Asprobacter	1	0	6.43E-1
genus	Root;Bacteria;Proteobacteria;Alphaproteobacteria;Rhizobiales;Boseaceae;	Bosea	1	0	6.43E-1
genus	Root;Bacteria;Proteobacteria;Gammaproteobacteria;Enterobacterales;Enterobacteriaceae;	Buttiauxella	1	0	6.43E-1
genus	Root;Bacteria;Proteobacteria;Betaproteobacteria;Burkholderiales;Burkholderiaceae;	Caballeronia	1	0	6.43E-1
genus	Root;Bacteria;Proteobacteria;Gammaproteobacteria;Cellvibrionales;Cellvibrionaceae;	Cellvibrio	1	0	6.43E-1
genus	Root;Bacteria;Bacteroidetes;Cytophagia;Cytophagales;Fulvivirgaceae;	Chryseolinea	1	0	6.43E-1
genus	Root;Bacteria;Proteobacteria;Betaproteobacteria;Neisseriales;Neisseriaceae;	Crenobacter	1	0	6.43E-1
genus	Root;Bacteria;Proteobacteria;Betaproteobacteria;Burkholderiales;Comamonadaceae;	Curvibacter	1	0	6.43E-1
genus	Root;Bacteria;Actinobacteria;Acidimicrobiia;Acidimicrobiales;Ilumatobacteraceae;	Desertimonas	1	0	6.43E-1
genus	Root;Bacteria;Proteobacteria;Deltaproteobacteria;Syntrophobacterales;Syntrophaceae;	Desulfomonile	1	0	6.43E-1
genus	Root;Bacteria;Proteobacteria;Gammaproteobacteria;Enterobacterales;Pectobacteriaceae;	Dickeya	1	0	6.43E-1
genus	Root;Bacteria;Bacteroidetes;Cytophagia;Cytophagales;Cytophagaceae;	Dyadobacter	1	0	6.43E-1
genus	Root;Bacteria;Bacteroidetes;Bacteroidia;Bacteroidales;Dysgonomonadaceae;	Dysgonomonas	1	0	6.43E-1
genus	Root;Bacteria;Bacteroidetes;Flavobacteriia;Flavobacteriales;Weeksellaceae;	Elizabethkingia	1	0	6.43E-1
genus	Root;Bacteria;Firmicutes;Clostridia;Clostridiales;Clostridiaceae 1;	Fervidicella	1	0	6.43E-1
genus	Root;Bacteria;Bacteroidetes;Chitinophagia;Chitinophagales;Chitinophagaceae;	Flavihumibacter	1	0	6.43E-1
genus	Root;Bacteria;Actinobacteria;Actinobacteria;Micrococcales;Bogoriellaceae;	Georgenia	1	0	6.43E-1
genus	Root;Bacteria;Acidobacteria;Acidobacteria_Gp5;	Gp5	1	0	6.43E-1
genus	Root;Bacteria;Cyanobacteria/Chloroplast;Cyanobacteria;Family I;	GpI	1	0	6.43E-1
genus	Root;Bacteria;Acidobacteria;Holophagae;Holophagales;Holophagaceae;	Holophaga	1	0	6.43E-1
genus	Root;Bacteria;Actinobacteria;Actinobacteria;Micrococcales;Intrasporangiaceae;	Intrasporangium	1	0	6.43E-1
genus	Root;Bacteria;Actinobacteria;Actinobacteria;Frankiales;Frankiaceae;	Jatrophihabitans	1	0	6.43E-1
genus	Root;Bacteria;Bacteroidetes;Chitinophagia;Chitinophagales;Chitinophagaceae;	Lacibacter	1	0	6.43E-1
genus	Root;Bacteria;Bacteroidetes;Bacteroidia;Bacteroidales;Lentimicrobiaceae;	Lentimicrobium	1	0	6.43E-1
genus	Root;Bacteria;Chloroflexi;Anaerolineae;Anaerolineales;Anaerolineaceae;	Leptolinea	1	0	6.43E-1
genus	Root;Bacteria;Spirochaetes;Spirochaetia;Spirochaetales;Leptospiraceae;	Leptonema	1	0	6.43E-1
genus	Root;Bacteria;Proteobacteria;Gammaproteobacteria;Methylococcales;Methylococcaceae;	Methylococcus	1	0	6.43E-1
genus	Root;Bacteria;Proteobacteria;Gammaproteobacteria;Methylococcales;Methylococcaceae;	Methylomonas	1	0	6.43E-1
genus	Root;Bacteria;Bacteroidetes;Flavobacteriia;Flavobacteriales;Flavobacteriaceae;	Myroides	1	0	6.43E-1
genus	Root;Bacteria;Proteobacteria;Alphaproteobacteria;Rhodospirillales;Azospirillaceae;	Niveispirillum	1	0	6.43E-1
genus	Root;Bacteria;Actinobacteria;Actinobacteria;Propionibacteriales;Nocardioidaceae;	Nocardioides	1	0	6.43E-1
genus	Root;Bacteria;Firmicutes;Bacilli;Bacillales;Paenibacillaceae 2;	Oxalophagus	1	0	6.43E-1
genus	Root;Bacteria;Actinobacteria;Actinobacteria;Micrococcales;Micrococcaceae;	Paenarthrobacter	1	0	6.43E-1
genus	Root;Bacteria;Parcubacteria;	Parcubacteria_genera_incertae_sedis	1	0	6.43E-1
genus	Root;Bacteria;Actinobacteria;Actinobacteria;Micrococcales;Intrasporangiaceae;	Pedococcus	1	0	6.43E-1
genus	Root;Bacteria;Proteobacteria;Alphaproteobacteria;Rhizobiales;Hyphomicrobiaceae;	Pedomicrobium	1	0	6.43E-1
genus	Root;Bacteria;Firmicutes;Clostridia;Clostridiales;Peptococcaceae 2;	Pelotomaculum	1	0	6.43E-1
genus	Root;Bacteria;Proteobacteria;Alphaproteobacteria;Rhizobiales;Ancalomicrobiaceae;	Pinisolibacter	1	0	6.43E-1
genus	Root;Bacteria;Proteobacteria;Gammaproteobacteria;Enterobacterales;Enterobacteriaceae;	Plesiomonas	1	0	6.43E-1
genus	Root;Bacteria;Bacteroidetes;Cytophagia;Cytophagales;Hymenobacteraceae;	Pontibacter	1	0	6.43E-1
genus	Root;Bacteria;Proteobacteria;Betaproteobacteria;Rhodocyclales;Rhodocyclaceae;	Propionivibrio	1	0	6.43E-1
genus	Root;Bacteria;Verrucomicrobia;Verrucomicrobiae;Verrucomicrobiales;Verrucomicrobiaceae;	Prosthecobacter	1	0	6.43E-1
genus	Root;Bacteria;Proteobacteria;Betaproteobacteria;Burkholderiales;Oxalobacteraceae;	Pseudoduganella	1	0	6.43E-1
genus	Root;Bacteria;Bacteroidetes;Sphingobacteriia;Sphingobacteriales;Sphingobacteriaceae;	Pseudopedobacter	1	0	6.43E-1
genus	Root;Bacteria;Proteobacteria;Gammaproteobacteria;Xanthomonadales;Xanthomonadaceae;	Pseudoxanthomonas	1	0	6.43E-1
genus	Root;Bacteria;Proteobacteria;Betaproteobacteria;Burkholderiales;Comamonadaceae;	Ramlibacter	1	0	6.43E-1
genus	Root;Bacteria;Proteobacteria;Alphaproteobacteria;Rhodobacterales;Rhodobacteraceae;	Rhodobacter	1	0	6.43E-1
genus	Root;Bacteria;Proteobacteria;Alphaproteobacteria;Rhizobiales;Hyphomicrobiaceae;	Rhodomicrobium	1	0	6.43E-1
genus	Root;Bacteria;Firmicutes;Clostridia;Clostridiales;Peptostreptococcaceae;	Romboutsia	1	0	6.43E-1
genus	Root;Bacteria;Firmicutes;Bacilli;Bacillales;Planococcaceae;	Solibacillus	1	0	6.43E-1
genus	Root;Bacteria;Firmicutes;Clostridia;Clostridiales;Peptostreptococcaceae;	Sporacetigenium	1	0	6.43E-1
genus	Root;Bacteria;Acidobacteria;Blastocatellia;Blastocatellales;Blastocatellaceae;	Stenotrophobacter	1	0	6.43E-1
genus	Root;Bacteria;Proteobacteria;Gammaproteobacteria;Nevskiales;Steroidobacteraceae;	Steroidobacter	1	0	6.43E-1
genus	Root;Bacteria;Campilobacterota;Campylobacteria;Campylobacterales;Sulfurospirillaceae;	Sulfurospirillum	1	0	6.43E-1
genus	Root;Bacteria;Firmicutes;Clostridia;Clostridiales;Symbiobacteriaceae;	Symbiobacterium	1	0	6.43E-1
genus	Root;Bacteria;Spirochaetes;Spirochaetia;Spirochaetales;Spirochaetaceae;	Treponema	1	0	6.43E-1
genus	Root;Bacteria;Spirochaetes;Spirochaetia;Spirochaetales;Leptospiraceae;	Turneriella	1	0	6.43E-1
genus	Root;Bacteria;Proteobacteria;Betaproteobacteria;Burkholderiales;Comamonadaceae;	Variovorax	1	0	6.43E-1
genus	Root;Bacteria;Proteobacteria;Alphaproteobacteria;Caulobacterales;Caulobacteraceae;	Brevundimonas	4	2	0.7
genus	Root;Bacteria;Bacteroidetes;Sphingobacteriia;Sphingobacteriales;Sphingobacteriaceae;	Sphingobacterium	4	2	0.7
genus	Root;Bacteria;Proteobacteria;Betaproteobacteria;Neisseriales;Chromobacteriaceae;	Aquitalea	3	3	7.13E-1
genus	Root;Bacteria;Proteobacteria;Gammaproteobacteria;Enterobacterales;Enterobacteriaceae;	Phytobacter	3	3	7.13E-1
genus	Root;Bacteria;Firmicutes;Bacilli;Lactobacillales;Streptococcaceae;	Lactococcus	2	2	7.52E-1
genus	Root;Bacteria;Proteobacteria;Alphaproteobacteria;Sphingomonadales;Sphingomonadaceae;	Sphingobium	2	2	7.52E-1
genus	Root;Bacteria;Proteobacteria;Alphaproteobacteria;Rhizobiales;Rhizobiaceae;	Agrobacterium	1	1	8.01E-1
genus	Root;Bacteria;Proteobacteria;Alphaproteobacteria;Rhizobiales;Methylobacteriaceae;	Microvirga	1	1	8.01E-1
genus	Root;Bacteria;Actinobacteria;Actinobacteria;Streptomycetales;Streptomycetaceae;	Streptomyces	5	3	8.02E-1
genus	Root;Bacteria;Proteobacteria;Alphaproteobacteria;Caulobacterales;Caulobacteraceae;	Asticcacaulis	2	1	8.38E-1
genus	Root;Bacteria;Proteobacteria;Alphaproteobacteria;Rhizobiales;Pleomorphomonadaceae;	Pleomorphomonas	2	1	8.38E-1
genus	Root;Bacteria;Actinobacteria;Actinobacteria;Micrococcales;Micrococcaceae;	Pseudarthrobacter	2	1	8.38E-1
genus	Root;Bacteria;Proteobacteria;Betaproteobacteria;Burkholderiales;Comamonadaceae;	Roseateles	2	1	8.38E-1
genus	Root;Bacteria;Actinobacteria;Actinobacteria;Micrococcales;Micrococcaceae;	Sinomonas	2	1	8.38E-1
genus	Root;Bacteria;Proteobacteria;Betaproteobacteria;Burkholderiales;Burkholderiaceae;	Trinickia	2	1	8.38E-1
genus	Root;Bacteria;Actinobacteria;Actinobacteria;Mycobacteriales;Mycobacteriaceae;	Mycobacterium	9	7	9.68E-1
order	Root;Bacteria;Proteobacteria;Deltaproteobacteria;	Myxococcales	77	0	1.19E-19
order	Root;Bacteria;Firmicutes;Clostridia;	Clostridiales	60	0	1.84E-15
order	Root;Bacteria;Firmicutes;Bacilli;	Bacillales	47	365	6e-14
order	Root;Bacteria;Proteobacteria;Betaproteobacteria;	Burkholderiales	86	261	6e-14
order	Root;Bacteria;Proteobacteria;Gammaproteobacteria;	Pseudomonadales	47	127	6e-14
order	Root;Bacteria;Chloroflexi;Ktedonobacteria;	Ktedonobacterales	39	0	2.76E-10
order	Root;Bacteria;Proteobacteria;Alphaproteobacteria;	Rhodospirillales	47	3	5.4E-9
order	Root;Bacteria;Proteobacteria;Alphaproteobacteria;	Rhizobiales	95	20	1.2E-8
order	Root;Bacteria;Chloroflexi;Anaerolineae;	Anaerolineales	30	0	4.57E-8
order	Root;Bacteria;Proteobacteria;Gammaproteobacteria;	Enterobacterales	44	87	6.68E-8
order	Root;Bacteria;Proteobacteria;Deltaproteobacteria;	Desulfuromonadales	28	0	1.42E-7
order	Root;Bacteria;Actinobacteria;Actinobacteria;	Micromonosporales	20	0	1.33E-5
order	Root;Bacteria;Bacteroidetes;Flavobacteriia;	Flavobacteriales	19	0	2.35E-5
order	Root;Bacteria;Actinobacteria;Actinobacteria;	Micrococcales	17	41	2.67E-5
order	Root;Bacteria;Bacteroidetes;Chitinophagia;	Chitinophagales	24	2	0.0001
order	Root;Bacteria;Proteobacteria;Betaproteobacteria;	Nitrosomonadales	16	0	1.29E-4
order	Root;Bacteria;Bacteroidetes;Bacteroidia;	Bacteroidales	13	0	7.08E-4
order	Root;Bacteria;Proteobacteria;Gammaproteobacteria;	Gammaproteobacteria_incertae_sedis	12	0	1.25E-3
order	Root;Bacteria;Actinobacteria;Actinobacteria;	Kineosporiales	11	0	2.2E-3
order	Root;Bacteria;Proteobacteria;Betaproteobacteria;	Rhodocyclales	10	0	3.89E-3
order	Root;Bacteria;Spirochaetes;Spirochaetia;	Spirochaetales	10	0	3.89E-3
order	Root;Bacteria;Acidobacteria;Holophagae;	Holophagales	9	0	6.86E-3
order	Root;Bacteria;Firmicutes;Negativicutes;	Selenomonadales	9	0	6.86E-3
order	Root;Bacteria;Proteobacteria;Gammaproteobacteria;	Aeromonadales	15	2	7.61E-3
order	Root;Bacteria;Verrucomicrobia;Opitutae;	Opitutales	8	0	1.21E-2
order	Root;Bacteria;Bacteroidetes;Cytophagia;	Cytophagales	7	0	2.13E-2
order	Root;Bacteria;Proteobacteria;Alphaproteobacteria;	Micropepsales	7	0	2.13E-2
order	Root;Bacteria;Actinobacteria;Thermoleophilia;	Gaiellales	6	0	3.76E-2
order	Root;Bacteria;Actinobacteria;Thermoleophilia;	Solirubrobacterales	6	0	3.76E-2
order	Root;Bacteria;Proteobacteria;Alphaproteobacteria;	Caulobacterales	13	19	6.43E-2
order	Root;Bacteria;Actinobacteria;Actinobacteria;	Geodermatophilales	5	0	6.64E-2
order	Root;Bacteria;Bacteroidetes;Sphingobacteriia;	Sphingobacteriales	12	3	7.58E-2
order	Root;Bacteria;Actinobacteria;Acidimicrobiia;	Acidimicrobiales	4	0	1.17E-1
order	Root;Bacteria;Actinobacteria;Actinobacteria;	Pseudonocardiales	4	0	1.17E-1
order	Root;Bacteria;Proteobacteria;Gammaproteobacteria;	Xanthomonadales	19	23	1.31E-1
order	Root;Bacteria;Proteobacteria;Gammaproteobacteria;	Legionellales	0	2	1.62E-1
order	Root;Bacteria;Fusobacteria;Fusobacteriia;	Fusobacteriales	3	0	2.07E-1
order	Root;Bacteria;Armatimonadetes;Armatimonadia;	Armatimonadales	2	0	3.64E-1
order	Root;Bacteria;Acidobacteria;Blastocatellia;	Blastocatellales	2	0	3.64E-1
order	Root;Bacteria;Proteobacteria;Gammaproteobacteria;	Methylococcales	2	0	3.64E-1
order	Root;Bacteria;Nitrospirae;Nitrospira;	Nitrospirales	2	0	3.64E-1
order	Root;Bacteria;Actinobacteria;Actinobacteria;	Streptosporangiales	2	0	3.64E-1
order	Root;Bacteria;Proteobacteria;Betaproteobacteria;	Neisseriales	21	21	3.79E-1
order	Root;Bacteria;Proteobacteria;Alphaproteobacteria;	Sphingomonadales	32	20	4.78E-1
order	Root;Bacteria;Chloroflexi;Caldilineae;	Caldilineales	1	0	6.43E-1
order	Root;Bacteria;Campilobacterota;Campylobacteria;	Campylobacterales	1	0	6.43E-1
order	Root;Bacteria;Proteobacteria;Gammaproteobacteria;	Cellvibrionales	1	0	6.43E-1
order	Root;Bacteria;Actinobacteria;Actinobacteria;	Frankiales	1	0	6.43E-1
order	Root;Bacteria;Gemmatimonadetes;Gemmatimonadetes;	Gemmatimonadales	1	0	6.43E-1
order	Root;Bacteria;Proteobacteria;Gammaproteobacteria;	Nevskiales	1	0	6.43E-1
order	Root;Bacteria;Planctomycetes;Planctomycetacia;	Planctomycetales	1	0	6.43E-1
order	Root;Bacteria;Proteobacteria;Alphaproteobacteria;	Rhodobacterales	1	0	6.43E-1
order	Root;Bacteria;Proteobacteria;Deltaproteobacteria;	Syntrophobacterales	1	0	6.43E-1
order	Root;Bacteria;Verrucomicrobia;Verrucomicrobiae;	Verrucomicrobiales	1	0	6.43E-1
order	Root;Bacteria;Firmicutes;Bacilli;	Lactobacillales	2	2	7.52E-1
order	Root;Bacteria;Actinobacteria;Actinobacteria;	Mycobacteriales	9	8	7.57E-1
order	Root;Bacteria;Actinobacteria;Actinobacteria;	Streptomycetales	5	3	8.02E-1
order	Root;Bacteria;Actinobacteria;Actinobacteria;	Propionibacteriales	2	1	8.38E-1
phylum	Root;Bacteria;	Acidobacteria	145	0	2.05E-36
phylum	Root;Bacteria;	Chloroflexi	79	0	3.81E-20
phylum	Root;Bacteria;	Bacteroidetes	82	5	4.49E-15
phylum	Root;Bacteria;	Firmicutes	120	367	6e-14
phylum	Root;Bacteria;	Cyanobacteria/Chloroplast	50	0	5.37E-13
phylum	Root;Bacteria;	Proteobacteria	598	585	1.98E-9
phylum	Root;Bacteria;	Verrucomicrobia	28	0	1.42E-7
phylum	Root;Bacteria;	Candidatus Saccharibacteria	12	0	1.25E-3
phylum	Root;Bacteria;	Actinobacteria	112	53	2.62E-3
phylum	Root;Bacteria;	Spirochaetes	10	0	3.89E-3
phylum	Root;Bacteria;	candidate division WPS-2	4	0	1.17E-1
phylum	Root;Bacteria;	Fusobacteria	3	0	2.07E-1
phylum	Root;Bacteria;	Latescibacteria	3	0	2.07E-1
phylum	Root;Bacteria;	Armatimonadetes	2	0	3.64E-1
phylum	Root;Bacteria;	Gemmatimonadetes	2	0	3.64E-1
phylum	Root;Bacteria;	Nitrospirae	2	0	3.64E-1
phylum	Root;Bacteria;	candidate division WPS-1	2	0	3.64E-1
phylum	Root;Bacteria;	Aminicenantes	1	0	6.43E-1
phylum	Root;Bacteria;	Campilobacterota	1	0	6.43E-1
phylum	Root;Bacteria;	Parcubacteria	1	0	6.43E-1
phylum	Root;Bacteria;	Planctomycetes	1	0	6.43E-1
rootrank		Root	1322	1010	1
suborder	Root;Bacteria;Proteobacteria;Deltaproteobacteria;Myxococcales;	Cystobacterineae	54	0	5.54E-14
suborder	Root;Bacteria;Proteobacteria;Deltaproteobacteria;Myxococcales;	Nannocystineae	12	0	1.25E-3
suborder	Root;Bacteria;Proteobacteria;Deltaproteobacteria;Myxococcales;	Sorangiineae	10	0	3.89E-3

## Sheet: phylum
Rank	Lineage	Name	ASV	Culturables	Significance
phylum	Root;Bacteria;	Proteobacteria	598	585	1.98E-9
phylum	Root;Bacteria;	Acidobacteria	145	0	2.05E-36
phylum	Root;Bacteria;	Firmicutes	120	367	6e-14
phylum	Root;Bacteria;	Actinobacteria	112	53	2.62E-3
phylum	Root;Bacteria;	Bacteroidetes	82	5	4.49E-15
phylum	Root;Bacteria;	Chloroflexi	79	0	3.81E-20
phylum	Root;Bacteria;	Cyanobacteria	50	0	5.37E-13
phylum	Root;Bacteria;	Verrucomicrobia	28	0	1.42E-7
phylum	Root;Bacteria;	Candidatus Saccharibacteria	12	0	1.25E-3
phylum	Root;Bacteria;	Spirochaetes	10	0	3.89E-3
phylum	Root;Bacteria;	candidate division WPS-2	4	0	1.17E-1
phylum	Root;Bacteria;	Fusobacteria	3	0	2.07E-1
phylum	Root;Bacteria;	Latescibacteria	3	0	2.07E-1
phylum	Root;Bacteria;	Armatimonadetes	2	0	3.64E-1
phylum	Root;Bacteria;	Gemmatimonadetes	2	0	3.64E-1
phylum	Root;Bacteria;	Nitrospirae	2	0	3.64E-1
phylum	Root;Bacteria;	candidate division WPS-1	2	0	3.64E-1
phylum	Root;Bacteria;	Aminicenantes	1	0	6.43E-1
phylum	Root;Bacteria;	Campilobacterota	1	0	6.43E-1
phylum	Root;Bacteria;	Parcubacteria	1	0	6.43E-1
phylum	Root;Bacteria;	Planctomycetes	1	0	6.43E-1

## Sheet: order
Rank	Lineage	Name	ASV	Culturables	Significance
order	Root;Bacteria;Firmicutes;Bacilli;	Rhizobiales	95	20	1.2E-8
order	Root;Bacteria;Proteobacteria;Betaproteobacteria;	Burkholderiales	86	261	6e-14
order	Root;Bacteria;Proteobacteria;Gammaproteobacteria;	Myxococcales	77	0	1.19E-19
order	Root;Bacteria;Proteobacteria;Gammaproteobacteria;	Clostridiales	60	0	1.84E-15
order	Root;Bacteria;Actinobacteria;Actinobacteria;	Bacillales	47	365	6e-14
order	Root;Bacteria;Proteobacteria;Gammaproteobacteria;	Pseudomonadales	47	127	6e-14
order	Root;Bacteria;Proteobacteria;Betaproteobacteria;	Rhodospirillales	47	3	5.4E-9
order	Root;Bacteria;Proteobacteria;Alphaproteobacteria;	Enterobacterales	44	87	6.68E-8
order	Root;Bacteria;Proteobacteria;Alphaproteobacteria;	Ktedonobacterales	39	0	2.76E-10
order	Root;Bacteria;Proteobacteria;Alphaproteobacteria;	Sphingomonadales	32	20	4.78E-1
order	Root;Bacteria;Actinobacteria;Actinobacteria;	Anaerolineales	30	0	4.57E-8
order	Root;Bacteria;Proteobacteria;Alphaproteobacteria;	Desulfuromonadales	28	0	1.42E-7
order	Root;Bacteria;Bacteroidetes;Sphingobacteriia;	Chitinophagales	24	2	0.0001
order	Root;Bacteria;Actinobacteria;Actinobacteria;	Neisseriales	21	21	3.79E-1
order	Root;Bacteria;Proteobacteria;Gammaproteobacteria;	Micromonosporales	20	0	1.33E-5
order	Root;Bacteria;Proteobacteria;Gammaproteobacteria;	Xanthomonadales	19	23	1.31E-1
order	Root;Bacteria;Firmicutes;Bacilli;	Flavobacteriales	19	0	2.35E-5
order	Root;Bacteria;Bacteroidetes;Chitinophagia;	Micrococcales	17	41	2.67E-5
order	Root;Bacteria;Actinobacteria;Actinobacteria;	Nitrosomonadales	16	0	1.29E-4
order	Root;Bacteria;Verrucomicrobia;Verrucomicrobiae;	Aeromonadales	15	2	7.61E-3
order	Root;Bacteria;Verrucomicrobia;Opitutae;	Caulobacterales	13	19	6.43E-2
order	Root;Bacteria;Spirochaetes;Spirochaetia;	Bacteroidales	13	0	7.08E-4
order	Root;Bacteria;Proteobacteria;Gammaproteobacteria;	Sphingobacteriales	12	3	7.58E-2
order	Root;Bacteria;Proteobacteria;Gammaproteobacteria;	Gammaproteobacteria_in_s	12	0	1.25E-3
order	Root;Bacteria;Proteobacteria;Gammaproteobacteria;	Kineosporiales	11	0	2.2E-3
order	Root;Bacteria;Proteobacteria;Gammaproteobacteria;	Spirochaetales	10	0	3.89E-3
order	Root;Bacteria;Proteobacteria;Deltaproteobacteria;	Rhodocyclales	10	0	3.89E-3
order	Root;Bacteria;Proteobacteria;Deltaproteobacteria;	Mycobacteriales	9	8	7.57E-1
order	Root;Bacteria;Proteobacteria;Deltaproteobacteria;	Selenomonadales	9	0	6.86E-3
order	Root;Bacteria;Proteobacteria;Betaproteobacteria;	Holophagales	9	0	6.86E-3
order	Root;Bacteria;Proteobacteria;Betaproteobacteria;	Opitutales	8	0	1.21E-2
order	Root;Bacteria;Proteobacteria;Alphaproteobacteria;	Micropepsales	7	0	2.13E-2
order	Root;Bacteria;Proteobacteria;Alphaproteobacteria;	Cytophagales	7	0	2.13E-2
order	Root;Bacteria;Planctomycetes;Planctomycetacia;	Gaiellales	6	0	3.76E-2
order	Root;Bacteria;Nitrospirae;Nitrospira;	Solirubrobacterales	6	0	3.76E-2
order	Root;Bacteria;Gemmatimonadetes;Gemmatimonadetes;	Streptomycetales	5	3	8.02E-1
order	Root;Bacteria;Fusobacteria;Fusobacteriia;	Geodermatophilales	5	0	6.64E-2
order	Root;Bacteria;Firmicutes;Negativicutes;	Pseudonocardiales	4	0	1.17E-1
order	Root;Bacteria;Firmicutes;Clostridia;	Acidimicrobiales	4	0	1.17E-1
order	Root;Bacteria;Chloroflexi;Ktedonobacteria;	Fusobacteriales	3	0	2.07E-1
order	Root;Bacteria;Chloroflexi;Caldilineae;	Lactobacillales	2	2	7.52E-1
order	Root;Bacteria;Chloroflexi;Anaerolineae;	Propionibacteriales	2	1	8.38E-1
order	Root;Bacteria;Campilobacterota;Campylobacteria;	Methylococcales	2	0	3.64E-1
order	Root;Bacteria;Bacteroidetes;Flavobacteriia;	Nitrospirales	2	0	3.64E-1
order	Root;Bacteria;Bacteroidetes;Cytophagia;	Armatimonadales	2	0	3.64E-1
order	Root;Bacteria;Bacteroidetes;Bacteroidia;	Streptosporangiales	2	0	3.64E-1
order	Root;Bacteria;Armatimonadetes;Armatimonadia;	Blastocatellales	2	0	3.64E-1
order	Root;Bacteria;Actinobacteria;Thermoleophilia;	Verrucomicrobiales	1	0	6.43E-1
order	Root;Bacteria;Actinobacteria;Thermoleophilia;	Cellvibrionales	1	0	6.43E-1
order	Root;Bacteria;Actinobacteria;Actinobacteria;	Nevskiales	1	0	6.43E-1
order	Root;Bacteria;Actinobacteria;Actinobacteria;	Syntrophobacterales	1	0	6.43E-1
order	Root;Bacteria;Actinobacteria;Actinobacteria;	Rhodobacterales	1	0	6.43E-1
order	Root;Bacteria;Actinobacteria;Actinobacteria;	Planctomycetales	1	0	6.43E-1
order	Root;Bacteria;Actinobacteria;Actinobacteria;	Gemmatimonadales	1	0	6.43E-1
order	Root;Bacteria;Actinobacteria;Actinobacteria;	Caldilineales	1	0	6.43E-1
order	Root;Bacteria;Actinobacteria;Acidimicrobiia;	Campylobacterales	1	0	6.43E-1
order	Root;Bacteria;Acidobacteria;Holophagae;	Frankiales	1	0	6.43E-1
order	Root;Bacteria;Acidobacteria;Blastocatellia;	Legionellales	0	2	1.62E-1

## Sheet: class
Rank	Lineage	Name	ASV	Culturables	Significance
class	Root;Bacteria;Proteobacteria;	Deltaproteobacteria	111	0	4.94E-28
class	Root;Bacteria;Acidobacteria;	Acidobacteria_Gp1	69	0	1.11E-17
class	Root;Bacteria;Firmicutes;	Clostridia	60	0	1.84E-15
class	Root;Bacteria;Firmicutes;	Bacilli	49	367	6e-14
class	Root;Bacteria;Proteobacteria;	Betaproteobacteria	146	282	6e-14
class	Root;Bacteria;Proteobacteria;	Gammaproteobacteria	143	241	6e-14
class	Root;Bacteria;Cyanobacteria/Chloroplast;	Cyanobacteria	50	0	5.37E-13
class	Root;Bacteria;Proteobacteria;	Alphaproteobacteria	197	62	4.13E-11
class	Root;Bacteria;Chloroflexi;	Ktedonobacteria	39	0	2.76E-10
class	Root;Bacteria;Acidobacteria;	Acidobacteria_Gp3	34	0	4.72E-9
class	Root;Bacteria;Chloroflexi;	Anaerolineae	34	0	4.72E-9
class	Root;Bacteria;Bacteroidetes;	Flavobacteriia	19	0	2.35E-5
class	Root;Bacteria;Bacteroidetes;	Chitinophagia	24	2	0.0001
class	Root;Bacteria;Verrucomicrobia;	Subdivision3	15	0	2.28E-4
class	Root;Bacteria;Acidobacteria;	Acidobacteria_Gp16	13	0	7.08E-4
class	Root;Bacteria;Bacteroidetes;	Bacteroidia	13	0	7.08E-4
class	Root;Bacteria;Actinobacteria;	Thermoleophilia	13	0	7.08E-4
class	Root;Bacteria;Firmicutes;	Negativicutes	10	0	3.89E-3
class	Root;Bacteria;Spirochaetes;	Spirochaetia	10	0	3.89E-3
class	Root;Bacteria;Acidobacteria;	Holophagae	9	0	6.86E-3
class	Root;Bacteria;Verrucomicrobia;	Opitutae	8	0	1.21E-2
class	Root;Bacteria;Bacteroidetes;	Cytophagia	7	0	2.13E-2
class	Root;Bacteria;Acidobacteria;	Acidobacteria_Gp17	6	0	3.76E-2
class	Root;Bacteria;Actinobacteria;	Coriobacteriia	5	0	6.64E-2
class	Root;Bacteria;Bacteroidetes;	Sphingobacteriia	12	3	7.58E-2
class	Root;Bacteria;Actinobacteria;	Acidimicrobiia	4	0	1.17E-1
class	Root;Bacteria;Acidobacteria;	Acidobacteria_Gp6	4	0	1.17E-1
class	Root;Bacteria;Actinobacteria;	Actinobacteria	89	53	1.36E-1
class	Root;Bacteria;Acidobacteria;	Acidobacteria_Gp18	3	0	2.07E-1
class	Root;Bacteria;Fusobacteria;	Fusobacteriia	3	0	2.07E-1
class	Root;Bacteria;Acidobacteria;	Acidobacteria_Gp4	2	0	3.64E-1
class	Root;Bacteria;Acidobacteria;	Acidobacteria_Gp7	2	0	3.64E-1
class	Root;Bacteria;Armatimonadetes;	Armatimonadia	2	0	3.64E-1
class	Root;Bacteria;Acidobacteria;	Blastocatellia	2	0	3.64E-1
class	Root;Bacteria;Nitrospirae;	Nitrospira	2	0	3.64E-1
class	Root;Bacteria;Verrucomicrobia;	Spartobacteria	2	0	3.64E-1
class	Root;Bacteria;Acidobacteria;	Acidobacteria_Gp5	1	0	6.43E-1
class	Root;Bacteria;Chloroflexi;	Caldilineae	1	0	6.43E-1
class	Root;Bacteria;Campilobacterota;	Campylobacteria	1	0	6.43E-1
class	Root;Bacteria;Gemmatimonadetes;	Gemmatimonadetes	1	0	6.43E-1
class	Root;Bacteria;Planctomycetes;	Planctomycetacia	1	0	6.43E-1
class	Root;Bacteria;Verrucomicrobia;	Verrucomicrobiae	1	0	6.43E-1

## Sheet: genus
Rank	Lineage	Name	ASV	Culturables	Significance
genus	Root;Bacteria;Bacteroidetes;Chitinophagia;Chitinophagales;Chitinophagaceae;	Niastella	54	0	2.07E-1
genus	Root;Bacteria;Verrucomicrobia;Opitutae;Opitutales;Opitutaceae;	Oleiharenicola	42	0	2.07E-1
genus	Root;Bacteria;Spirochaetes;Spirochaetia;Spirochaetales;Spirochaetaceae;	Rectinema	42	0	2.07E-1
genus	Root;Bacteria;Proteobacteria;Betaproteobacteria;Nitrosomonadales;Gallionellaceae;	Sideroxydans	26	0	2.07E-1
genus	Root;Bacteria;Firmicutes;Clostridia;Clostridiales;Clostridiaceae 1;	Clostridium sensu stricto	25	87	5.03E-11
genus	Root;Bacteria;Spirochaetes;Spirochaetia;Spirochaetales;Spirochaetaceae;	Spirochaeta	25	0	2.07E-1
genus	Root;Bacteria;Acidobacteria;Acidobacteria_Gp3;	Gp3	22	39	7.8E-7
genus	Root;Bacteria;Acidobacteria;Acidobacteria_Gp1;	Gp1	18	279	5.54E-14
genus	Root;Bacteria;Proteobacteria;Betaproteobacteria;Burkholderiales;Comamonadaceae;	Ideonella	15	0	5.64E-1
genus	Root;Bacteria;Proteobacteria;Betaproteobacteria;Neisseriales;Chromobacteriaceae;	Aquitalea	14	0	7.13E-1
genus	Root;Bacteria;Acidobacteria;Acidobacteria_Gp16;	Gp16	13	17	7.08E-4
genus	Root;Bacteria;Proteobacteria;Betaproteobacteria;Burkholderiales;Comamonadaceae;	Pelomonas	13	1	2.39E-1
genus	Root;Bacteria;Proteobacteria;Gammaproteobacteria;Enterobacterales;Enterobacteriaceae;	Phytobacter	13	0	7.13E-1
genus	Root;Bacteria;Proteobacteria;Alphaproteobacteria;Caulobacterales;Caulobacteraceae;	Caulobacter	12	0	7.94E-5
genus	Root;Bacteria;Armatimonadetes;Armatimonadia;Armatimonadales;Armatimonadaceae;	Armatimonas/_gp1	12	0	3.64E-1
genus	Root;Bacteria;Proteobacteria;Betaproteobacteria;Rhodocyclales;Rhodocyclaceae;	Azospira	12	0	3.64E-1
genus	Root;Bacteria;Bacteroidetes;Flavobacteriia;Flavobacteriales;Weeksellaceae;	Chryseobacterium	11	19	4.01E-4
genus	Root;Bacteria;Bacteroidetes;Chitinophagia;Chitinophagales;Chitinophagaceae;	Chitinophaga	10	2	3.49E-1
genus	Root;Bacteria;Actinobacteria;Actinobacteria;Mycobacteriales;Mycobacteriaceae;	Mycobacterium	9	7	9.68E-1
genus	Root;Bacteria;Proteobacteria;Betaproteobacteria;Burkholderiales;Oxalobacteraceae;	Herbaspirillum	9	2	4.19E-6
genus	Root;Bacteria;Proteobacteria;Deltaproteobacteria;Myxococcales;Cystobacterineae;Anaeromyxobacteraceae;	Anaeromyxobacter	8	124	5.03E-11
genus	Root;Bacteria;Firmicutes;Bacilli;Bacillales;Bacillaceae 1;	Neobacillus	8	11	2.57E-2
genus	Root;Bacteria;Acidobacteria;Acidobacteria_Gp1;	Candidatus Koribacter	8	0	3.64E-1
genus	Root;Bacteria;Acidobacteria;Acidobacteria_Gp3;	Candidatus Solibacter	8	0	3.64E-1
genus	Root;Bacteria;Proteobacteria;Deltaproteobacteria;Desulfuromonadales;Geobacteraceae;	Geobacter	7	74	4.42E-7
genus	Root;Bacteria;Actinobacteria;Actinobacteria;Streptomycetales;Streptomycetaceae;	Streptomyces	7	1	8.02E-1
genus	Root;Bacteria;Proteobacteria;Gammaproteobacteria;Pseudomonadales;Pseudomonadaceae;	Pseudomonas	6	50	6e-14
genus	Root;Bacteria;Proteobacteria;Gammaproteobacteria;Xanthomonadales;Xanthomonadaceae;	Stenotrophomonas	6	2	5.95E-5
genus	Root;Bacteria;Proteobacteria;Betaproteobacteria;Burkholderiales;Burkholderiaceae;	Chitinimonas	6	0	3.64E-1
genus	Root;Bacteria;Actinobacteria;Thermoleophilia;Solirubrobacterales;Conexibacteraceae;	Conexibacter	6	0	3.64E-1
genus	Root;Bacteria;Proteobacteria;Deltaproteobacteria;Desulfuromonadales;Geobacteraceae;	Geomonas	6	0	3.64E-1
genus	Root;Bacteria;Acidobacteria;Acidobacteria_Gp4;	Gp4	6	0	3.64E-1
genus	Root;Bacteria;Acidobacteria;Acidobacteria_Gp7;	Gp7	6	0	3.64E-1
genus	Root;Bacteria;Cyanobacteria/Chloroplast;Cyanobacteria;Family II;	GpIIa	6	0	3.64E-1
genus	Root;Bacteria;Proteobacteria;Betaproteobacteria;Burkholderiales;Comamonadaceae;	Hydrogenophaga	6	0	3.64E-1
genus	Root;Bacteria;Firmicutes;Bacilli;Bacillales;Bacillaceae 1;	Bacillus	5	26	6e-14
genus	Root;Bacteria;Verrucomicrobia;Subdivision3;	Subdivision3_g_in_s	5	22	2.28E-4
genus	Root;Bacteria;Candidatus Saccharibacteria;	Saccharibacteria_g_in_s	5	12	1.25E-3
genus	Root;Bacteria;Proteobacteria;Alphaproteobacteria;Rhodospirillales;Azospirillaceae;	Azospirillum	5	10	1.07E-1
genus	Root;Bacteria;Proteobacteria;Betaproteobacteria;Neisseriales;Chromobacteriaceae;	Vogesella	5	3	9.52E-2
genus	Root;Bacteria;Actinobacteria;Actinobacteria;Micromonosporales;Micromonosporaceae;	Actinoplanes	5	1	1.17E-1
genus	Root;Bacteria;Proteobacteria;Betaproteobacteria;Burkholderiales;Oxalobacteraceae;	Janthinobacterium	5	0	3.64E-1
genus	Root;Bacteria;Proteobacteria;Alphaproteobacteria;Rhodospirillales;Rhodospirillaceae;	Magnetospirillum	5	0	3.64E-1
genus	Root;Bacteria;Proteobacteria;Alphaproteobacteria;Rhizobiales;Methylocystaceae;	Methylosinus	5	0	3.64E-1
genus	Root;Bacteria;Proteobacteria;Betaproteobacteria;Nitrosomonadales;Sterolibacteriaceae;	Methyloversatilis	5	0	3.64E-1
genus	Root;Bacteria;Proteobacteria;Gammaproteobacteria;Enterobacterales;Enterobacteriaceae;	Kosakonia	4	2	2.53E-2
genus	Root;Bacteria;Proteobacteria;Gammaproteobacteria;Xanthomonadales;Rhodanobacteraceae;	Dyella	4	2	6.64E-2
genus	Root;Bacteria;Proteobacteria;Alphaproteobacteria;Rhizobiales;Alsobacteraceae;	Alsobacter	4	1	1.17E-1
genus	Root;Bacteria;Proteobacteria;Alphaproteobacteria;Rhizobiales;Devosiaceae;	Devosia	4	1	1.17E-1
genus	Root;Bacteria;Bacteroidetes;Sphingobacteriia;Sphingobacteriales;Sphingobacteriaceae;	Mucilaginibacter	4	0	3.64E-1
genus	Root;Bacteria;Proteobacteria;Betaproteobacteria;Neisseriales;Chromobacteriaceae;	Paludibacterium	4	0	3.64E-1
genus	Root;Bacteria;Bacteroidetes;Sphingobacteriia;Sphingobacteriales;Sphingobacteriaceae;	Pedobacter	4	0	3.64E-1
genus	Root;Bacteria;Proteobacteria;Betaproteobacteria;Burkholderiales;Comamonadaceae;	Piscinibacter	4	0	3.64E-1
genus	Root;Bacteria;Proteobacteria;Betaproteobacteria;Neisseriales;Chromobacteriaceae;	Pseudogulbenkiania	4	0	3.64E-1
genus	Root;Bacteria;Proteobacteria;Alphaproteobacteria;Rhizobiales;Bradyrhizobiaceae;	Pseudolabrys	4	0	3.64E-1
genus	Root;Bacteria;Proteobacteria;Gammaproteobacteria;Xanthomonadales;Rhodanobacteraceae;	Rudaea	4	0	3.64E-1
genus	Root;Bacteria;Firmicutes;Clostridia;Clostridiales;Ruminococcaceae;	Ruminiclostridium	4	0	3.64E-1
genus	Root;Bacteria;Verrucomicrobia;Spartobacteria;	Spartobacteria_g_in_s	4	0	3.64E-1
genus	Root;Bacteria;Actinobacteria;Actinobacteria;Micrococcales;Intrasporangiaceae;	Terrabacter	4	0	3.64E-1
genus	Root;Bacteria;Proteobacteria;Betaproteobacteria;Rhodocyclales;Zoogloeaceae;	Uliginosibacterium	4	0	3.64E-1
genus	Root;Bacteria;Proteobacteria;Alphaproteobacteria;Sphingomonadales;Erythrobacteraceae;	Novosphingobium	3	17	0.005
genus	Root;Bacteria;Proteobacteria;Alphaproteobacteria;Sphingomonadales;Sphingomonadaceae;	Sphingomonas	3	16	1.36E-1
genus	Root;Bacteria;Proteobacteria;Betaproteobacteria;Burkholderiales;Burkholderiaceae;	Burkholderia	3	7	6e-14
genus	Root;Bacteria;Proteobacteria;Gammaproteobacteria;Enterobacterales;Enterobacteriaceae;	Enterobacter	3	3	2.58E-12
genus	Root;Bacteria;Actinobacteria;Thermoleophilia;Gaiellales;Gaiellaceae;	Gaiella	3	3	3.76E-2
genus	Root;Bacteria;Proteobacteria;Alphaproteobacteria;Rhodospirillales;Rhodospirillaceae;	Dongia	3	1	1.17E-1
genus	Root;Bacteria;candidate division WPS-1;	WPS-1_g_in_s	3	0	3.64E-1
genus	Root;Bacteria;Firmicutes;Bacilli;Lactobacillales;Streptococcaceae;	Lactococcus	3	0	7.52E-1
genus	Root;Bacteria;Proteobacteria;Alphaproteobacteria;Sphingomonadales;Sphingomonadaceae;	Sphingobium	3	0	7.52E-1
genus	Root;Bacteria;Proteobacteria;Alphaproteobacteria;Caulobacterales;Caulobacteraceae;	Asticcacaulis	3	0	8.38E-1
genus	Root;Bacteria;Proteobacteria;Alphaproteobacteria;Rhizobiales;Pleomorphomonadaceae;	Pleomorphomonas	3	0	8.38E-1
genus	Root;Bacteria;Actinobacteria;Actinobacteria;Micrococcales;Micrococcaceae;	Pseudarthrobacter	3	0	8.38E-1
genus	Root;Bacteria;Proteobacteria;Betaproteobacteria;Burkholderiales;Comamonadaceae;	Roseateles	3	0	8.38E-1
genus	Root;Bacteria;Actinobacteria;Actinobacteria;Micrococcales;Micrococcaceae;	Sinomonas	3	0	8.38E-1
genus	Root;Bacteria;Proteobacteria;Betaproteobacteria;Burkholderiales;Burkholderiaceae;	Trinickia	3	0	8.38E-1
genus	Root;Bacteria;Actinobacteria;Actinobacteria;Micrococcales;Microbacteriaceae;	Microbacterium	3	0	2.25E-9
genus	Root;Bacteria;Firmicutes;Bacilli;Bacillales;Bacillaceae 1;	Fictibacillus	3	0	3.09E-5
genus	Root;Bacteria;Proteobacteria;Betaproteobacteria;Burkholderiales;Comamonadaceae;	Acidovorax	3	0	5.81E-2
genus	Root;Bacteria;Proteobacteria;Gammaproteobacteria;Gammaproteobacteria_incertae_sedis;	Acidibacter	2	16	1.25E-3
genus	Root;Bacteria;Proteobacteria;Alphaproteobacteria;Rhizobiales;Methylobacteriaceae;	Methylobacterium	2	2	6.64E-2
genus	Root;Bacteria;Proteobacteria;Gammaproteobacteria;Enterobacterales;Erwiniaceae;	Pantoea	2	2	6.64E-2
genus	Root;Bacteria;Actinobacteria;Actinobacteria;Geodermatophilales;Geodermatophilaceae;	Geodermatophilus	2	1	1.17E-1
genus	Root;Bacteria;Acidobacteria;Acidobacteria_Gp6;	Gp6	2	1	1.17E-1
genus	Root;Bacteria;Verrucomicrobia;Opitutae;Opitutales;Opitutaceae;	Opitutus	2	1	1.17E-1
genus	Root;Bacteria;Proteobacteria;Alphaproteobacteria;Caulobacterales;Caulobacteraceae;	Phenylobacterium	2	1	1.17E-1
genus	Root;Bacteria;Proteobacteria;Alphaproteobacteria;Rhodospirillales;Reyranellaceae;	Reyranella	2	1	1.17E-1
genus	Root;Bacteria;Proteobacteria;Alphaproteobacteria;Rhodospirillales;Rhodospirillaceae;	Telmatospirillum	2	1	1.17E-1
genus	Root;Bacteria;Actinobacteria;Actinobacteria;Micrococcales;Microbacteriaceae;	Curtobacterium	2	0	1.17E-1
genus	Root;Bacteria;Proteobacteria;Alphaproteobacteria;Rhizobiales;Xanthobacteraceae;	Azorhizobium	2	0	2.3E-1
genus	Root;Bacteria;Proteobacteria;Betaproteobacteria;Burkholderiales;Oxalobacteraceae;	Duganella	2	0	2.3E-1
genus	Root;Bacteria;Actinobacteria;Actinobacteria;Micrococcales;Microbacteriaceae;	Leifsonia	2	0	4.39E-1
genus	Root;Bacteria;Actinobacteria;Acidimicrobiia;Acidimicrobiales;Acidimicrobiaceae;	Acidiferrimicrobium	2	0	6.43E-1
genus	Root;Bacteria;Acidobacteria;Acidobacteria_Gp1;	Acidipila	2	0	6.43E-1
genus	Root;Bacteria;Firmicutes;Clostridia;Clostridiales;Ruminococcaceae;	Acutalibacter	2	0	6.43E-1
genus	Root;Bacteria;Cyanobacteria/Chloroplast;Cyanobacteria;Family V;	Alkalinema	2	0	6.43E-1
genus	Root;Bacteria;Actinobacteria;Actinobacteria;Pseudonocardiales;Pseudonocardiaceae;	Amycolatopsis	2	0	6.43E-1
genus	Root;Bacteria;Firmicutes;Negativicutes;Selenomonadales;Sporomusaceae;	Anaeroarcus	2	0	6.43E-1
genus	Root;Bacteria;Firmicutes;Clostridia;Clostridiales;Ruminococcaceae;	Anaerobacterium	2	0	6.43E-1
genus	Root;Bacteria;Firmicutes;Negativicutes;Selenomonadales;Sporomusaceae;	Anaerosinus	2	0	6.43E-1
genus	Root;Bacteria;Proteobacteria;Alphaproteobacteria;Rhizobiales;Ancalomicrobiaceae;	Ancalomicrobium	2	0	6.43E-1
genus	Root;Bacteria;Proteobacteria;Alphaproteobacteria;Rhizobiales;Xanthobacteraceae;	Ancylobacter	2	0	6.43E-1
genus	Root;Bacteria;Proteobacteria;Alphaproteobacteria;Caulobacterales;Hyphomonadaceae;	Asprobacter	2	0	6.43E-1
genus	Root;Bacteria;Proteobacteria;Alphaproteobacteria;Rhizobiales;Boseaceae;	Bosea	2	0	6.43E-1
genus	Root;Bacteria;Proteobacteria;Gammaproteobacteria;Enterobacterales;Enterobacteriaceae;	Buttiauxella	2	0	6.43E-1
genus	Root;Bacteria;Proteobacteria;Betaproteobacteria;Burkholderiales;Burkholderiaceae;	Caballeronia	2	0	6.43E-1
genus	Root;Bacteria;Proteobacteria;Gammaproteobacteria;Cellvibrionales;Cellvibrionaceae;	Cellvibrio	2	0	6.43E-1
genus	Root;Bacteria;Bacteroidetes;Cytophagia;Cytophagales;Fulvivirgaceae;	Chryseolinea	2	0	6.43E-1
genus	Root;Bacteria;Proteobacteria;Betaproteobacteria;Neisseriales;Neisseriaceae;	Crenobacter	2	0	6.43E-1
genus	Root;Bacteria;Proteobacteria;Betaproteobacteria;Burkholderiales;Comamonadaceae;	Curvibacter	2	0	6.43E-1
genus	Root;Bacteria;Actinobacteria;Acidimicrobiia;Acidimicrobiales;Ilumatobacteraceae;	Desertimonas	2	0	6.43E-1
genus	Root;Bacteria;Proteobacteria;Deltaproteobacteria;Syntrophobacterales;Syntrophaceae;	Desulfomonile	2	0	6.43E-1
genus	Root;Bacteria;Proteobacteria;Gammaproteobacteria;Enterobacterales;Pectobacteriaceae;	Dickeya	2	0	6.43E-1
genus	Root;Bacteria;Bacteroidetes;Cytophagia;Cytophagales;Cytophagaceae;	Dyadobacter	2	0	6.43E-1
genus	Root;Bacteria;Bacteroidetes;Bacteroidia;Bacteroidales;Dysgonomonadaceae;	Dysgonomonas	2	0	6.43E-1
genus	Root;Bacteria;Proteobacteria;Gammaproteobacteria;Pseudomonadales;Moraxellaceae;	Acinetobacter	1	27	0.001
genus	Root;Bacteria;Chloroflexi;Ktedonobacteria;Ktedonobacterales;Dictyobacteraceae;	Dictyobacter	1	15	1.25E-3
genus	Root;Bacteria;Proteobacteria;Betaproteobacteria;Burkholderiales;Comamonadaceae;	Comamonas	1	5	1.21E-2
genus	Root;Bacteria;Proteobacteria;Betaproteobacteria;Burkholderiales;Burkholderiaceae;	Ralstonia	1	4	6e-14
genus	Root;Bacteria;Acidobacteria;Holophagae;Holophagales;Holophagaceae;	Geothrix	1	3	3.76E-2
genus	Root;Bacteria;Acidobacteria;Acidobacteria_Gp17;	Gp17	1	3	3.76E-2
genus	Root;Bacteria;Proteobacteria;Gammaproteobacteria;Aeromonadales;Aeromonadaceae;	Tolumonas	1	2	6.64E-2
genus	Root;Bacteria;candidate division WPS-2;	WPS-2_genera_incertae_sedis	1	1	1.17E-1
genus	Root;Bacteria;Proteobacteria;Betaproteobacteria;Burkholderiales;Oxalobacteraceae;	Massilia	1	1	3.71E-1
genus	Root;Bacteria;Bacteroidetes;Flavobacteriia;Flavobacteriales;Weeksellaceae;	Elizabethkingia	1	0	6.43E-1
genus	Root;Bacteria;Firmicutes;Clostridia;Clostridiales;Clostridiaceae 1;	Fervidicella	1	0	6.43E-1
genus	Root;Bacteria;Bacteroidetes;Chitinophagia;Chitinophagales;Chitinophagaceae;	Flavihumibacter	1	0	6.43E-1
genus	Root;Bacteria;Actinobacteria;Actinobacteria;Micrococcales;Bogoriellaceae;	Georgenia	1	0	6.43E-1
genus	Root;Bacteria;Acidobacteria;Acidobacteria_Gp5;	Gp5	1	0	6.43E-1
genus	Root;Bacteria;Cyanobacteria/Chloroplast;Cyanobacteria;Family I;	GpI	1	0	6.43E-1
genus	Root;Bacteria;Acidobacteria;Holophagae;Holophagales;Holophagaceae;	Holophaga	1	0	6.43E-1
genus	Root;Bacteria;Actinobacteria;Actinobacteria;Micrococcales;Intrasporangiaceae;	Intrasporangium	1	0	6.43E-1
genus	Root;Bacteria;Actinobacteria;Actinobacteria;Frankiales;Frankiaceae;	Jatrophihabitans	1	0	6.43E-1
genus	Root;Bacteria;Bacteroidetes;Chitinophagia;Chitinophagales;Chitinophagaceae;	Lacibacter	1	0	6.43E-1
genus	Root;Bacteria;Bacteroidetes;Bacteroidia;Bacteroidales;Lentimicrobiaceae;	Lentimicrobium	1	0	6.43E-1
genus	Root;Bacteria;Chloroflexi;Anaerolineae;Anaerolineales;Anaerolineaceae;	Leptolinea	1	0	6.43E-1
genus	Root;Bacteria;Spirochaetes;Spirochaetia;Spirochaetales;Leptospiraceae;	Leptonema	1	0	6.43E-1
genus	Root;Bacteria;Proteobacteria;Gammaproteobacteria;Methylococcales;Methylococcaceae;	Methylococcus	1	0	6.43E-1
genus	Root;Bacteria;Proteobacteria;Gammaproteobacteria;Methylococcales;Methylococcaceae;	Methylomonas	1	0	6.43E-1
genus	Root;Bacteria;Bacteroidetes;Flavobacteriia;Flavobacteriales;Flavobacteriaceae;	Myroides	1	0	6.43E-1
genus	Root;Bacteria;Proteobacteria;Alphaproteobacteria;Rhodospirillales;Azospirillaceae;	Niveispirillum	1	0	6.43E-1
genus	Root;Bacteria;Actinobacteria;Actinobacteria;Propionibacteriales;Nocardioidaceae;	Nocardioides	1	0	6.43E-1
genus	Root;Bacteria;Firmicutes;Bacilli;Bacillales;Paenibacillaceae 2;	Oxalophagus	1	0	6.43E-1
genus	Root;Bacteria;Actinobacteria;Actinobacteria;Micrococcales;Micrococcaceae;	Paenarthrobacter	1	0	6.43E-1
genus	Root;Bacteria;Parcubacteria;	Parcubacteria_g_in_s	1	0	6.43E-1
genus	Root;Bacteria;Actinobacteria;Actinobacteria;Micrococcales;Intrasporangiaceae;	Pedococcus	1	0	6.43E-1
genus	Root;Bacteria;Proteobacteria;Alphaproteobacteria;Rhizobiales;Hyphomicrobiaceae;	Pedomicrobium	1	0	6.43E-1
genus	Root;Bacteria;Firmicutes;Clostridia;Clostridiales;Peptococcaceae 2;	Pelotomaculum	1	0	6.43E-1
genus	Root;Bacteria;Proteobacteria;Alphaproteobacteria;Rhizobiales;Ancalomicrobiaceae;	Pinisolibacter	1	0	6.43E-1
genus	Root;Bacteria;Proteobacteria;Gammaproteobacteria;Enterobacterales;Enterobacteriaceae;	Plesiomonas	1	0	6.43E-1
genus	Root;Bacteria;Bacteroidetes;Cytophagia;Cytophagales;Hymenobacteraceae;	Pontibacter	1	0	6.43E-1
genus	Root;Bacteria;Proteobacteria;Betaproteobacteria;Rhodocyclales;Rhodocyclaceae;	Propionivibrio	1	0	6.43E-1
genus	Root;Bacteria;Verrucomicrobia;Verrucomicrobiae;Verrucomicrobiales;Verrucomicrobiaceae;	Prosthecobacter	1	0	6.43E-1
genus	Root;Bacteria;Proteobacteria;Betaproteobacteria;Burkholderiales;Oxalobacteraceae;	Pseudoduganella	1	0	6.43E-1
genus	Root;Bacteria;Bacteroidetes;Sphingobacteriia;Sphingobacteriales;Sphingobacteriaceae;	Pseudopedobacter	1	0	6.43E-1
genus	Root;Bacteria;Proteobacteria;Gammaproteobacteria;Xanthomonadales;Xanthomonadaceae;	Pseudoxanthomonas	1	0	6.43E-1
genus	Root;Bacteria;Proteobacteria;Betaproteobacteria;Burkholderiales;Comamonadaceae;	Ramlibacter	1	0	6.43E-1
genus	Root;Bacteria;Proteobacteria;Alphaproteobacteria;Rhodobacterales;Rhodobacteraceae;	Rhodobacter	1	0	6.43E-1
genus	Root;Bacteria;Proteobacteria;Alphaproteobacteria;Rhizobiales;Hyphomicrobiaceae;	Rhodomicrobium	1	0	6.43E-1
genus	Root;Bacteria;Firmicutes;Clostridia;Clostridiales;Peptostreptococcaceae;	Romboutsia	1	0	6.43E-1
genus	Root;Bacteria;Firmicutes;Bacilli;Bacillales;Planococcaceae;	Solibacillus	1	0	6.43E-1
genus	Root;Bacteria;Firmicutes;Clostridia;Clostridiales;Peptostreptococcaceae;	Sporacetigenium	1	0	6.43E-1
genus	Root;Bacteria;Acidobacteria;Blastocatellia;Blastocatellales;Blastocatellaceae;	Stenotrophobacter	1	0	6.43E-1
genus	Root;Bacteria;Proteobacteria;Gammaproteobacteria;Nevskiales;Steroidobacteraceae;	Steroidobacter	1	0	6.43E-1
genus	Root;Bacteria;Campilobacterota;Campylobacteria;Campylobacterales;Sulfurospirillaceae;	Sulfurospirillum	1	0	6.43E-1
genus	Root;Bacteria;Firmicutes;Clostridia;Clostridiales;Symbiobacteriaceae;	Symbiobacterium	1	0	6.43E-1
genus	Root;Bacteria;Spirochaetes;Spirochaetia;Spirochaetales;Spirochaetaceae;	Treponema	1	0	6.43E-1
genus	Root;Bacteria;Spirochaetes;Spirochaetia;Spirochaetales;Leptospiraceae;	Turneriella	1	0	6.43E-1
genus	Root;Bacteria;Proteobacteria;Betaproteobacteria;Burkholderiales;Comamonadaceae;	Variovorax	1	0	6.43E-1
genus	Root;Bacteria;Proteobacteria;Alphaproteobacteria;Rhizobiales;Rhizobiaceae;	Agrobacterium	1	0	8.01E-1
genus	Root;Bacteria;Proteobacteria;Alphaproteobacteria;Rhizobiales;Methylobacteriaceae;	Microvirga	1	0	8.01E-1
genus	Root;Bacteria;Firmicutes;Bacilli;Bacillales;Planococcaceae;	Lysinibacillus	1	0	8.71E-5
genus	Root;Bacteria;Firmicutes;Bacilli;Bacillales;Paenibacillaceae 1;	Paenibacillus	1	0	2.48E-3
genus	Root;Bacteria;Proteobacteria;Alphaproteobacteria;Rhizobiales;Rhizobiaceae;	Allorhizobium	1	0	1.32E-2
genus	Root;Bacteria;Firmicutes;Bacilli;Bacillales;Paenibacillaceae 1;	Brevibacillus	1	0	7.04E-2
genus	Root;Bacteria;Proteobacteria;Betaproteobacteria;Burkholderiales;Burkholderiaceae;	Cupriavidus	1	0	7.04E-2
genus	Root;Bacteria;Firmicutes;Bacilli;Bacillales;Bacillaceae 1;	Peribacillus	1	0	7.04E-2
genus	Root;Bacteria;Firmicutes;Bacilli;Bacillales;Staphylococcaceae;	Staphylococcus	1	0	7.04E-2
genus	Root;Bacteria;Proteobacteria;Gammaproteobacteria;Legionellales;Coxiellaceae;	Aquicella	1	0	1.62E-1
genus	Root;Bacteria;Proteobacteria;Betaproteobacteria;Burkholderiales;Alcaligenaceae;	Achromobacter	1	0	3.75E-1
genus	Root;Bacteria;Actinobacteria;Actinobacteria;Micrococcales;Dermabacteraceae;	Brachybacterium	1	0	3.75E-1
genus	Root;Bacteria;Proteobacteria;Gammaproteobacteria;Enterobacterales;Enterobacteriaceae;	Cronobacter	1	0	3.75E-1
genus	Root;Bacteria;Proteobacteria;Gammaproteobacteria;Pseudomonadales;Moraxellaceae;	Enhydrobacter	1	0	3.75E-1
genus	Root;Bacteria;Proteobacteria;Alphaproteobacteria;Rhizobiales;Rhizobiaceae;	Ensifer	1	0	3.75E-1
genus	Root;Bacteria;Actinobacteria;Actinobacteria;Mycobacteriales;Gordoniaceae;	Gordonia	1	0	3.75E-1
genus	Root;Bacteria;Proteobacteria;Betaproteobacteria;Burkholderiales;Comamonadaceae;	Kinneretia	1	0	3.75E-1
genus	Root;Bacteria;Firmicutes;Bacilli;Bacillales;Bacillaceae 1;	Mesobacillus	1	0	3.75E-1
genus	Root;Bacteria;Actinobacteria;Actinobacteria;Micrococcales;Microbacteriaceae;	Mycetocola	1	0	3.75E-1
genus	Root;Bacteria;Proteobacteria;Betaproteobacteria;Burkholderiales;Burkholderiaceae;	Pandoraea	1	0	3.75E-1
genus	Root;Bacteria;Bacteroidetes;Sphingobacteriia;Sphingobacteriales;Sphingobacteriaceae;	Solitalea	1	0	3.75E-1
genus	Root;Bacteria;Proteobacteria;Alphaproteobacteria;Rhizobiales;Xanthobacteraceae;	Xanthobacter	1	0	3.75E-1
genus	Root;Bacteria;Proteobacteria;Gammaproteobacteria;Xanthomonadales;Xanthomonadaceae;	Xanthomonas	1	0	3.75E-1
genus	Root;Bacteria;Proteobacteria;Gammaproteobacteria;Aeromonadales;Aeromonadaceae;	Aeromonas	0	11	7.05E-2
genus	Root;Bacteria;Proteobacteria;Alphaproteobacteria;Rhizobiales;Bradyrhizobiaceae;	Bradyrhizobium	0	7	1.21E-2
genus	Root;Bacteria;Firmicutes;Bacilli;Bacillales;Bacillales_Incertae Sedis XII;	Exiguobacterium	0	5	1.97E-1
genus	Root;Bacteria;Proteobacteria;Deltaproteobacteria;Myxococcales;Nannocystineae;Kofleriaceae;	Kofleria	0	3	3.76E-2
genus	Root;Bacteria;Proteobacteria;Alphaproteobacteria;Rhizobiales;Methylocystaceae;	Methylocystis	0	3	3.76E-2
genus	Root;Bacteria;Acidobacteria;Acidobacteria_Gp1;	Occallatibacter	0	3	3.76E-2
genus	Root;Bacteria;Proteobacteria;Alphaproteobacteria;Micropepsales;Micropepsaceae;	Rhizomicrobium	0	3	3.76E-2
genus	Root;Bacteria;Proteobacteria;Gammaproteobacteria;Enterobacterales;Enterobacteriaceae;	Klebsiella	0	2	7.24E-2
genus	Root;Bacteria;Proteobacteria;Alphaproteobacteria;Rhodospirillales;Azospirillaceae;	Nitrospirillum	0	1	3.71E-1
genus	Root;Bacteria;Proteobacteria;Alphaproteobacteria;Caulobacterales;Caulobacteraceae;	Brevundimonas	0	1	0.7
genus	Root;Bacteria;Bacteroidetes;Sphingobacteriia;Sphingobacteriales;Sphingobacteriaceae;	Sphingobacterium	0	1	0.7
genus	Root;Bacteria;Proteobacteria;Betaproteobacteria;Neisseriales;Chromobacteriaceae;	Chromobacterium	0	1	1.57E-4
genus	Root;Bacteria;Proteobacteria;Betaproteobacteria;Burkholderiales;Burkholderiaceae;	Paraburkholderia	0	1	3.14E-4
genus	Root;Bacteria;Proteobacteria;Alphaproteobacteria;Rhizobiales;Rhizobiaceae;	Rhizobium	0	1	9.65E-2
genus	Root;Bacteria;Bacteroidetes;Chitinophagia;Chitinophagales;Chitinophagaceae;	Flavisolibacter	0	1	2.07E-1
genus	Root;Bacteria;Bacteroidetes;Flavobacteriia;Flavobacteriales;Flavobacteriaceae;	Flavobacterium	0	1	2.07E-1
genus	Root;Bacteria;Acidobacteria;Acidobacteria_Gp18;	Gp18	0	1	2.07E-1
genus	Root;Bacteria;Proteobacteria;Alphaproteobacteria;Rhizobiales;Hyphomicrobiaceae;	Hyphomicrobium	0	1	2.07E-1
genus	Root;Bacteria;Actinobacteria;Actinobacteria;Pseudonocardiales;Pseudonocardiaceae;	Kutzneria	0	1	2.07E-1
genus	Root;Bacteria;Latescibacteria;	Latescibacteria_g_in_s	0	1	2.07E-1
genus	Root;Bacteria;Proteobacteria;Alphaproteobacteria;Rhizobiales;Phyllobacteriaceae;	Mesorhizobium	0	1	2.07E-1
